# Supplementary material for: Tris(ethylenediamine)cobalt(II) bis(tetra­hydroxypentaborate) dihydrate
Source: Acta Crystallogr Sect E Struct Rep Online. 2009 Mar 6;65(Pt 4):m368. doi: 10.1107/S1600536809007296 (PMC2968773; doi:10.1107/S1600536809007296)
Supplement: Supplementary file 1 [file e-65-0m368-sup1.cif]

##############################################################################
###                                                                        ###
###        Electronic paper (Acta Crystallographica Section E)             ###
###                                                                        ###
##############################################################################
#                                                                            #
# This CIF contains the data in a paper accepted for publication in Acta     #
# Crystallographica Section E. It conforms to the requirements of Notes      #
# for Authors for Section E, and has been peer reviewed under the auspices   #
# of the IUCr Commission on Journals.                                        #
#                                                                            #
# Full details of the Crystallographic Information File format               #
# are given in the paper "The Crystallographic Information File (CIF):       #
# a New Standard Archive File for Crystallography" by S. R. Hall, F. H.      #
# Allen and I. D. Brown [Acta Cryst. (1991), A47, 655-685].                  #
#                                                                            #
# The current version of the core CIF dictionary is obtainable from          #
# ftp://ftp.iucr.org/pub/cif_core.dic. The current version number is 2.4.    #
#                                                                            #
# Software is freely available for graphical display of the structure(s) in  #
# this CIF.  For information consult the CIF home page http://www.iucr.org/  #
# cif/home.html                                                              #
#                                                                            #
# This file may be used for bona fide research purposes within the           #
# scientific community so long as proper attribution is given to the journal # 
# article from which it was obtained.                                        #
#                                                                            #
##############################################################################
                                             
data_I
_audit_creation_method     SHELXL-97
_chemical_name_systematic
;
Tris(ethylenediamine)cobalt(II) bis(tetrahydroxypentaborate) dihydrate
;
_chemical_name_common
;
Tris(ethylenediamine)cobalt(II)
bis[4,4',6,6'-tetrahydroxy-2,2'-spirobi(cyclotriboroxane)(1-)] dihydrate
;
_chemical_formula_moiety     'C6 H24 Co N6 2+, 2(H4 B5 O10 -), 2H2 O'
_chemical_formula_sum     'C6 H36 B10 Co N6 O22'
_chemical_formula_iupac     '[Co (C2 H8 N2)3] [B5 O6 (O H)4]2 , 2H2 O'
_chemical_formula_weight     711.44
_chemical_melting_point     ?
_symmetry_cell_setting     Monoclinic
_symmetry_space_group_name_H-M     'P 21/c'
_symmetry_space_group_name_Hall     '-P 2ybc'
loop_
    _symmetry_equiv_pos_as_xyz
    'x, y, z'
    '-x, y+1/2, -z+1/2'
    '-x, -y, -z'
    'x, -y-1/2, z-1/2'
_cell_length_a     8.504(4)
_cell_length_b     23.127(10)
_cell_length_c     15.306(7)
_cell_angle_alpha     90.00
_cell_angle_beta     93.549(7)
_cell_angle_gamma     90.00
_cell_volume     3004(2)
_cell_formula_units_Z     4
_cell_measurement_reflns_used     2705
_cell_measurement_theta_min     2.209
_cell_measurement_theta_max     23.59
_cell_measurement_temperature     293(2)
_exptl_crystal_description     columnar
_exptl_crystal_colour     orange
_exptl_crystal_size_max     0.50
_exptl_crystal_size_mid     0.47
_exptl_crystal_size_min     0.29
_exptl_crystal_density_diffrn     1.573
_exptl_crystal_density_meas     ?
_exptl_crystal_density_method     'not measured'
_exptl_crystal_F_000     1468
_exptl_absorpt_coefficient_mu     0.666
_exptl_absorpt_correction_type     multi-scan
_exptl_absorpt_process_details     'SADABS (Bruker, 2001)'
_exptl_absorpt_correction_T_min     0.7319
_exptl_absorpt_correction_T_max     0.8304
_exptl_special_details
;
;
_diffrn_ambient_temperature     293(2)
_diffrn_radiation_type     MoK\a
_diffrn_radiation_wavelength     0.71073
_diffrn_radiation_source     'fine-focus sealed tube'
_diffrn_radiation_monochromator     graphite
_diffrn_measurement_device_type     'Bruker SMART CCD area-detector'
_diffrn_measurement_method     'phi and omega scans'
_diffrn_detector_area_resol_mean     ?
_diffrn_reflns_number     15470
_diffrn_reflns_av_R_equivalents     0.0541
_diffrn_reflns_av_sigmaI/netI     0.0649
_diffrn_reflns_theta_min     2.21
_diffrn_reflns_theta_max     25.01
_diffrn_reflns_theta_full     25.01
_diffrn_measured_fraction_theta_max     0.993
_diffrn_measured_fraction_theta_full     0.993
_diffrn_reflns_limit_h_min     -8
_diffrn_reflns_limit_h_max     10
_diffrn_reflns_limit_k_min     -27
_diffrn_reflns_limit_k_max     27
_diffrn_reflns_limit_l_min     -18
_diffrn_reflns_limit_l_max     17
_diffrn_standards_number     ?
_diffrn_standards_interval_count     ?
_diffrn_standards_interval_time     ?
_diffrn_standards_decay_%     ?
_refine_special_details
;
Refinement of <i>F</i>^2^ against ALL reflections. The weighted <i>R</i>-factor
<i>wR</i> and goodness of fit <i>S</i> are based on <i>F</i>^2^, conventional
<i>R</i>-factors <i>R</i> are based on <i>F</i>, with <i>F</i> set to zero for
negative <i>F</i>^2^. The threshold expression of <i>F</i>^2^ >
\s(<i>F</i>^2^) is used only for calculating <i>R</i>-factors(gt) <i>etc</i>.
and is not relevant to the choice of reflections for refinement.
<i>R</i>-factors based on <i>F</i>^2^ are statistically about twice as large
as those based on <i>F</i>, and <i>R</i>- factors based on ALL data will be
even larger.
;
_reflns_number_total     5252
_reflns_number_gt     2809
_reflns_threshold_expression     >2sigma(I)
_refine_ls_structure_factor_coef     Fsqd
_refine_ls_matrix_type     full
_refine_ls_R_factor_all     0.1365
_refine_ls_R_factor_gt     0.0714
_refine_ls_wR_factor_gt     0.1814
_refine_ls_wR_factor_ref     0.2315
_refine_ls_goodness_of_fit_ref     1.024
_refine_ls_restrained_S_all     1.035
_refine_ls_number_reflns     5252
_refine_ls_number_parameters     406
_refine_ls_number_restraints     9
_refine_ls_hydrogen_treatment     constr
_refine_ls_weighting_scheme     calc
_refine_ls_weighting_details
         'calc w=1/[\s^2^(Fo^2^)+(0.1233P)^2^+1.7881P] where P=(Fo^2^+2Fc^2^)/3'
_atom_sites_solution_hydrogens     geom
_atom_sites_solution_primary     direct
_atom_sites_solution_secondary     difmap
_refine_ls_shift/su_max     0.000
_refine_ls_shift/su_mean     0.000
_refine_diff_density_max     1.676
_refine_diff_density_min     -0.698
_refine_ls_extinction_method     none
_refine_ls_extinction_coef     ?
loop_
    _atom_type_symbol
    _atom_type_description
    _atom_type_scat_dispersion_real
    _atom_type_scat_dispersion_imag
    _atom_type_scat_source
    'C' 'C' 0.0033 0.0016
                         'International Tables Vol C Tables 4.2.6.8 and 6.1.1.4'
    'H' 'H' 0.0000 0.0000
                         'International Tables Vol C Tables 4.2.6.8 and 6.1.1.4'
    'N' 'N' 0.0061 0.0033
                         'International Tables Vol C Tables 4.2.6.8 and 6.1.1.4'
    'O' 'O' 0.0106 0.0060
                         'International Tables Vol C Tables 4.2.6.8 and 6.1.1.4'
    'Co' 'Co' 0.3494 0.9721
                         'International Tables Vol C Tables 4.2.6.8 and 6.1.1.4'
    'B' 'B' 0.0013 0.0007
                         'International Tables Vol C Tables 4.2.6.8 and 6.1.1.4'
_computing_data_collection     'SMART (Bruker, 2001)'
_computing_cell_refinement     'SAINT (Bruker, 2001)'
_computing_data_reduction     'SAINT (Bruker, 2001)'
_computing_structure_solution     'SHELXS97 (Sheldrick, 2008)'
_computing_structure_refinement     'SHELXL97 (Sheldrick, 2008)'
_computing_molecular_graphics     'SHELXTL (Sheldrick, 2008)'
_computing_publication_material     'SHELXTL (Sheldrick, 2008)'
loop_
    _atom_site_type_symbol
    _atom_site_label
    _atom_site_fract_x
    _atom_site_fract_y
    _atom_site_fract_z
    _atom_site_U_iso_or_equiv
    _atom_site_adp_type
    _atom_site_calc_flag
    _atom_site_refinement_flags
    _atom_site_occupancy
    _atom_site_disorder_assembly
    _atom_site_disorder_group
    Co Co1 0.43617(9) 0.63869(4) 0.77983(5) 0.0537(3) Uani d . 1 . .
    B B1 0.1368(7) 0.3764(3) 0.5439(4) 0.0351(15) Uani d . 1 . .
    B B2 -0.0462(7) 0.3228(3) 0.4381(4) 0.0362(14) Uani d . 1 . .
    B B3 -0.0621(8) 0.4253(3) 0.4431(4) 0.0454(17) Uani d . 1 . .
    B B4 0.4227(8) 0.3736(3) 0.5801(4) 0.0438(17) Uani d . 1 . .
    B B5 0.2513(7) 0.3623(3) 0.6949(4) 0.0417(16) Uani d . 1 . .
    B B6 0.9279(7) 0.3764(2) 0.9264(4) 0.0354(15) Uani d . 1 . .
    B B7 0.6432(8) 0.3663(3) 0.8895(4) 0.0427(16) Uani d . 1 . .
    B B8 0.8133(8) 0.3742(3) 0.7739(4) 0.0456(17) Uani d . 1 . .
    B B9 1.1260(8) 0.4291(3) 1.0232(4) 0.0440(17) Uani d . 1 . .
    B B10 1.1424(8) 0.3266(3) 1.0171(4) 0.0386(15) Uani d . 1 . .
    N N1 0.4478(7) 0.5823(3) 0.8935(3) 0.0678(16) Uani d . 1 . .
    H H1A 0.5470 0.5814 0.9176 0.081 Uiso calc R 1 . .
    H H1B 0.3846 0.5960 0.9337 0.081 Uiso calc R 1 . .
    N N2 0.4191(7) 0.5563(3) 0.7164(4) 0.0756(18) Uani d . 1 . .
    H H2A 0.3213 0.5514 0.6915 0.091 Uiso calc R 1 . .
    H H2B 0.4878 0.5545 0.6741 0.091 Uiso calc R 1 . .
    N N3 0.1854(6) 0.6528(3) 0.7892(4) 0.0673(16) Uani d . 1 . .
    H H3A 0.1359 0.6498 0.7357 0.081 Uiso calc R 1 . .
    H H3B 0.1462 0.6255 0.8237 0.081 Uiso calc R 1 . .
    N N4 0.4324(7) 0.7182(3) 0.8632(4) 0.084(2) Uani d . 1 . .
    H H4A 0.4961 0.7131 0.9118 0.100 Uiso calc R 1 . .
    H H4B 0.4689 0.7485 0.8336 0.100 Uiso calc R 1 . .
    N N5 0.4420(6) 0.6870(3) 0.6575(4) 0.0741(18) Uani d . 1 . .
    H H5A 0.4242 0.6628 0.6119 0.089 Uiso calc R 1 . .
    H H5B 0.3657 0.7140 0.6550 0.089 Uiso calc R 1 . .
    N N6 0.6878(6) 0.6488(3) 0.7685(4) 0.0733(18) Uani d . 1 . .
    H H6A 0.7290 0.6692 0.8145 0.088 Uiso calc R 1 . .
    H H6B 0.7339 0.6137 0.7697 0.088 Uiso calc R 1 . .
    O O1 0.0701(4) 0.32294(14) 0.5030(2) 0.0375(9) Uani d . 1 . .
    O O2 -0.1085(5) 0.37366(15) 0.4055(3) 0.0552(12) Uani d . 1 . .
    O O3 0.0455(4) 0.42693(14) 0.5118(2) 0.0400(9) Uani d . 1 . .
    O O4 0.3000(4) 0.38294(16) 0.5216(2) 0.0426(10) Uani d . 1 . .
    O O5 0.4009(4) 0.3580(2) 0.6644(2) 0.0558(12) Uani d . 1 . .
    O O6 0.1250(4) 0.37288(15) 0.6392(2) 0.0373(9) Uani d . 1 . .
    O O7 -0.1035(5) 0.27447(15) 0.3988(3) 0.0503(11) Uani d . 1 . .
    H H7 -0.0574 0.2462 0.4202 0.075 Uiso calc R 1 . .
    O O8 -0.1303(6) 0.47363(17) 0.4077(3) 0.0774(17) Uani d . 1 . .
    H H8 -0.0942 0.5022 0.4336 0.116 Uiso calc R 1 . .
    O O9 0.5727(5) 0.3794(2) 0.5539(3) 0.0638(13) Uani d . 1 . .
    H H9 0.6359 0.3723 0.5951 0.096 Uiso calc R 1 . .
    O O10 0.2410(5) 0.3565(2) 0.7824(2) 0.0609(13) Uani d . 1 . .
    H H10 0.1489 0.3600 0.7944 0.091 Uiso calc R 1 . .
    O O11 0.7650(4) 0.37226(15) 0.9490(2) 0.0409(9) Uani d . 1 . .
    O O12 0.6659(5) 0.3664(2) 0.8021(3) 0.0683(15) Uani d . 1 . .
    O O13 0.9406(4) 0.37903(14) 0.8307(2) 0.0377(9) Uani d . 1 . .
    O O14 0.9985(4) 0.42903(14) 0.9664(2) 0.0399(9) Uani d . 1 . .
    O O15 1.2021(5) 0.37858(15) 1.0477(3) 0.0507(11) Uani d . 1 . .
    O O16 1.0164(4) 0.32445(15) 0.9591(2) 0.0407(10) Uani d . 1 . .
    O O17 0.4946(4) 0.36107(19) 0.9168(3) 0.0580(12) Uani d . 1 . .
    H H17 0.4319 0.3579 0.8742 0.087 Uiso calc R 1 . .
    O O18 0.8250(5) 0.3745(2) 0.6850(2) 0.0691(15) Uani d . 1 . .
    H H18 0.9178 0.3779 0.6740 0.104 Uiso calc R 1 . .
    O O19 1.1888(5) 0.47805(17) 1.0601(3) 0.0717(15) Uani d . 1 . .
    H H19 1.1376 0.5061 1.0422 0.108 Uiso calc R 1 . .
    O O20 1.2153(4) 0.27831(15) 1.0506(2) 0.0466(10) Uani d . 1 . .
    H H20 1.1709 0.2495 1.0300 0.070 Uiso calc R 1 . .
    O O21 0.3273(11) 0.4825(3) 0.4013(6) 0.177(4) Uani d . 1 . .
    H H1 0.3714 0.4538 0.4274 0.213 Uiso d R 1 . .
    H H2 0.2390 0.4810 0.4243 0.213 Uiso d R 1 . .
    O O22 0.0595(11) 0.4556(4) 0.2344(6) 0.202(4) Uani d U 1 . .
    H H3 0.1211 0.4802 0.2134 0.243 Uiso d R 1 . .
    H H4 -0.0011 0.4738 0.2670 0.243 Uiso d R 1 . .
    C C1 0.3987(12) 0.5242(4) 0.8680(5) 0.097(3) Uani d D 1 . .
    H H1C 0.2847 0.5215 0.8662 0.117 Uiso calc R 1 . .
    H H1D 0.4418 0.4966 0.9107 0.117 Uiso calc R 1 . .
    C C2 0.4543(13) 0.5106(4) 0.7813(6) 0.109(3) Uani d D 1 . .
    H H2C 0.5673 0.5043 0.7869 0.131 Uiso calc R 1 . .
    H H2D 0.4054 0.4749 0.7604 0.131 Uiso calc R 1 . .
    C C3 0.1559(10) 0.7101(4) 0.8256(6) 0.103(3) Uani d D 1 . .
    H H3C 0.1426 0.7377 0.7780 0.124 Uiso calc R 1 . .
    H H3D 0.0583 0.7090 0.8552 0.124 Uiso calc R 1 . .
    C C4 0.2810(9) 0.7299(3) 0.8866(6) 0.083(2) Uani d D 1 . .
    H H4C 0.2704 0.7713 0.8937 0.100 Uiso calc R 1 . .
    H H4D 0.2670 0.7122 0.9430 0.100 Uiso calc R 1 . .
    C C5 0.5921(9) 0.7141(4) 0.6522(5) 0.078(2) Uani d D 1 . .
    H H5C 0.5925 0.7504 0.6839 0.094 Uiso calc R 1 . .
    H H5D 0.6086 0.7227 0.5914 0.094 Uiso calc R 1 . .
    C C6 0.7205(9) 0.6782(5) 0.6879(5) 0.105(3) Uani d D 1 . .
    H H6C 0.7448 0.6495 0.6445 0.126 Uiso calc R 1 . .
    H H6D 0.8132 0.7022 0.6986 0.126 Uiso calc R 1 . .
loop_
    _atom_site_aniso_label
    _atom_site_aniso_U_11
    _atom_site_aniso_U_22
    _atom_site_aniso_U_33
    _atom_site_aniso_U_12
    _atom_site_aniso_U_13
    _atom_site_aniso_U_23
    Co1 0.0375(5) 0.0835(7) 0.0385(5) -0.0089(4) -0.0091(3) 0.0043(4)
    B1 0.035(3) 0.035(4) 0.034(3) -0.001(3) -0.013(3) 0.000(3)
    B2 0.039(3) 0.035(4) 0.034(3) 0.001(3) -0.008(3) 0.001(3)
    B3 0.051(4) 0.035(4) 0.048(4) 0.005(3) -0.024(3) -0.006(3)
    B4 0.035(4) 0.057(5) 0.038(4) 0.000(3) -0.005(3) -0.004(3)
    B5 0.033(3) 0.060(4) 0.031(3) 0.004(3) -0.009(3) -0.003(3)
    B6 0.040(4) 0.031(4) 0.032(3) 0.002(3) -0.018(3) -0.002(2)
    B7 0.043(4) 0.048(4) 0.036(4) 0.002(3) -0.008(3) 0.000(3)
    B8 0.035(4) 0.063(5) 0.036(4) 0.006(3) -0.011(3) -0.002(3)
    B9 0.043(4) 0.034(4) 0.051(4) 0.003(3) -0.023(3) -0.006(3)
    B10 0.044(4) 0.032(4) 0.038(3) 0.004(3) -0.007(3) -0.003(3)
    N1 0.060(4) 0.088(5) 0.055(3) 0.001(3) -0.009(3) -0.003(3)
    N2 0.079(4) 0.095(5) 0.051(3) 0.008(4) -0.007(3) -0.015(3)
    N3 0.053(3) 0.086(4) 0.062(4) -0.006(3) 0.001(3) 0.000(3)
    N4 0.069(4) 0.108(5) 0.074(4) -0.009(4) 0.005(3) -0.029(4)
    N5 0.052(4) 0.108(5) 0.061(4) 0.001(3) -0.002(3) 0.016(3)
    N6 0.046(3) 0.125(5) 0.048(3) 0.002(3) -0.007(3) -0.002(3)
    O1 0.041(2) 0.031(2) 0.039(2) 0.0017(16) -0.0158(17) -0.0017(16)
    O2 0.065(3) 0.036(2) 0.059(3) 0.0065(19) -0.043(2) -0.0046(19)
    O3 0.044(2) 0.032(2) 0.041(2) 0.0039(17) -0.0202(17) -0.0004(16)
    O4 0.035(2) 0.057(3) 0.034(2) -0.0018(18) -0.0074(17) 0.0067(17)
    O5 0.031(2) 0.103(3) 0.033(2) 0.011(2) -0.0068(17) 0.008(2)
    O6 0.0293(19) 0.048(2) 0.033(2) 0.0043(16) -0.0077(15) -0.0029(16)
    O7 0.058(2) 0.027(2) 0.061(3) 0.0002(18) -0.033(2) -0.0043(18)
    O8 0.103(4) 0.031(2) 0.088(3) 0.012(2) -0.072(3) -0.006(2)
    O9 0.035(2) 0.111(4) 0.045(3) 0.001(2) -0.0018(19) 0.007(2)
    O10 0.033(2) 0.121(4) 0.027(2) 0.007(2) -0.0088(16) 0.004(2)
    O11 0.041(2) 0.051(2) 0.030(2) -0.0008(17) -0.0092(17) 0.0005(16)
    O12 0.033(2) 0.142(5) 0.029(2) -0.002(2) -0.0065(18) -0.008(2)
    O13 0.035(2) 0.044(2) 0.033(2) -0.0007(16) -0.0104(16) -0.0009(16)
    O14 0.045(2) 0.029(2) 0.043(2) 0.0052(17) -0.0198(17) -0.0065(16)
    O15 0.050(2) 0.033(2) 0.064(3) 0.0054(18) -0.034(2) -0.0065(18)
    O16 0.044(2) 0.029(2) 0.046(2) 0.0010(16) -0.0230(18) -0.0024(16)
    O17 0.034(2) 0.102(4) 0.038(2) -0.013(2) -0.0004(18) -0.003(2)
    O18 0.031(2) 0.146(5) 0.029(2) -0.001(2) -0.0071(17) -0.002(2)
    O19 0.075(3) 0.033(2) 0.099(4) 0.006(2) -0.056(3) -0.013(2)
    O20 0.046(2) 0.034(2) 0.055(2) 0.0063(17) -0.0273(19) -0.0023(18)
    O21 0.229(10) 0.141(7) 0.173(8) 0.035(6) 0.103(7) 0.032(6)
    O22 0.230(8) 0.187(7) 0.200(7) -0.038(6) 0.088(6) -0.015(6)
    C1 0.136(8) 0.084(7) 0.071(6) -0.001(6) 0.006(5) 0.011(5)
    C2 0.161(10) 0.066(6) 0.099(7) 0.003(6) -0.012(7) -0.001(5)
    C3 0.080(6) 0.143(9) 0.087(6) 0.024(6) 0.007(5) -0.025(6)
    C4 0.079(6) 0.068(5) 0.103(6) 0.000(4) 0.005(5) -0.003(5)
    C5 0.077(5) 0.097(6) 0.061(5) -0.022(5) 0.003(4) 0.009(4)
    C6 0.058(5) 0.184(11) 0.072(6) -0.014(6) 0.005(4) 0.011(6)
_geom_special_details
;
All e.s.d.'s (except the e.s.d. in the dihedral angle between two l.s. planes)
are estimated using the full covariance matrix. The cell e.s.d.'s are taken
into account individually in the estimation of e.s.d.'s in distances, angles
and torsion angles; correlations between e.s.d.'s in cell parameters are only
used when they are defined by crystal symmetry. An approximate (isotropic)
treatment of cell e.s.d.'s is used for estimating e.s.d.'s involving l.s.
planes.
;
loop_
    _geom_bond_atom_site_label_1
    _geom_bond_atom_site_label_2
    _geom_bond_site_symmetry_2
    _geom_bond_distance
    _geom_bond_publ_flag
    Co1 N2 . 2.139(6) ?
    Co1 N6 . 2.170(6) ?
    Co1 N3 . 2.171(6) ?
    Co1 N1 . 2.172(6) ?
    Co1 N5 . 2.183(5) ?
    Co1 N4 . 2.241(6) ?
    B1 O4 . 1.457(7) ?
    B1 O6 . 1.470(7) ?
    B1 O3 . 1.471(7) ?
    B1 O1 . 1.483(7) ?
    B2 O7 . 1.347(7) ?
    B2 O1 . 1.357(6) ?
    B2 O2 . 1.370(7) ?
    B3 O3 . 1.351(6) ?
    B3 O8 . 1.356(7) ?
    B3 O2 . 1.373(7) ?
    B4 O4 . 1.350(7) ?
    B4 O5 . 1.363(8) ?
    B4 O9 . 1.367(8) ?
    B5 O6 . 1.352(7) ?
    B5 O10 . 1.355(7) ?
    B5 O5 . 1.385(8) ?
    B6 O11 . 1.451(8) ?
    B6 O14 . 1.473(6) ?
    B6 O13 . 1.478(7) ?
    B6 O16 . 1.488(7) ?
    B7 O11 . 1.344(7) ?
    B7 O17 . 1.361(8) ?
    B7 O12 . 1.364(8) ?
    B8 O13 . 1.350(7) ?
    B8 O12 . 1.363(8) ?
    B8 O18 . 1.371(8) ?
    B9 O14 . 1.347(6) ?
    B9 O19 . 1.359(7) ?
    B9 O15 . 1.377(7) ?
    B10 O16 . 1.349(7) ?
    B10 O20 . 1.362(7) ?
    B10 O15 . 1.376(7) ?
    N1 C1 . 1.452(10) ?
    N1 H1A . 0.9000 ?
    N1 H1B . 0.9000 ?
    N2 C2 . 1.470(10) ?
    N2 H2A . 0.9000 ?
    N2 H2B . 0.9000 ?
    N3 C3 . 1.465(10) ?
    N3 H3A . 0.9000 ?
    N3 H3B . 0.9000 ?
    N4 C4 . 1.384(9) ?
    N4 H4A . 0.9000 ?
    N4 H4B . 0.9000 ?
    N5 C5 . 1.429(9) ?
    N5 H5A . 0.9000 ?
    N5 H5B . 0.9000 ?
    N6 C6 . 1.451(10) ?
    N6 H6A . 0.9000 ?
    N6 H6B . 0.9000 ?
    O7 H7 . 0.8200 ?
    O8 H8 . 0.8200 ?
    O9 H9 . 0.8200 ?
    O10 H10 . 0.8200 ?
    O17 H17 . 0.8200 ?
    O18 H18 . 0.8200 ?
    O19 H19 . 0.8200 ?
    O20 H20 . 0.8200 ?
    O21 H1 . 0.8502 ?
    O21 H2 . 0.8503 ?
    O22 H3 . 0.8499 ?
    O22 H4 . 0.8501 ?
    C1 C2 . 1.470(10) ?
    C1 H1C . 0.9700 ?
    C1 H1D . 0.9700 ?
    C2 H2C . 0.9700 ?
    C2 H2D . 0.9700 ?
    C3 C4 . 1.445(10) ?
    C3 H3C . 0.9700 ?
    C3 H3D . 0.9700 ?
    C4 H4C . 0.9700 ?
    C4 H4D . 0.9700 ?
    C5 C6 . 1.452(10) ?
    C5 H5C . 0.9700 ?
    C5 H5D . 0.9700 ?
    C6 H6C . 0.9700 ?
    C6 H6D . 0.9700 ?
loop_
    _geom_angle_atom_site_label_1
    _geom_angle_atom_site_label_2
    _geom_angle_atom_site_label_3
    _geom_angle_site_symmetry_1
    _geom_angle_site_symmetry_3
    _geom_angle
    _geom_angle_publ_flag
    N2 Co1 N6 . . 95.7(3) ?
    N2 Co1 N3 . . 97.2(2) ?
    N6 Co1 N3 . . 165.1(3) ?
    N2 Co1 N1 . . 80.0(2) ?
    N6 Co1 N1 . . 97.6(2) ?
    N3 Co1 N1 . . 91.9(2) ?
    N2 Co1 N5 . . 94.0(2) ?
    N6 Co1 N5 . . 78.6(2) ?
    N3 Co1 N5 . . 93.1(2) ?
    N1 Co1 N5 . . 172.7(2) ?
    N2 Co1 N4 . . 170.7(2) ?
    N6 Co1 N4 . . 90.3(2) ?
    N3 Co1 N4 . . 77.9(2) ?
    N1 Co1 N4 . . 92.2(2) ?
    N5 Co1 N4 . . 94.1(3) ?
    O4 B1 O6 . . 111.3(4) ?
    O4 B1 O3 . . 109.2(4) ?
    O6 B1 O3 . . 108.0(4) ?
    O4 B1 O1 . . 109.4(5) ?
    O6 B1 O1 . . 109.0(4) ?
    O3 B1 O1 . . 109.9(4) ?
    O7 B2 O1 . . 123.7(5) ?
    O7 B2 O2 . . 115.4(4) ?
    O1 B2 O2 . . 120.8(5) ?
    O3 B3 O8 . . 122.7(5) ?
    O3 B3 O2 . . 120.9(5) ?
    O8 B3 O2 . . 116.4(4) ?
    O4 B4 O5 . . 121.7(6) ?
    O4 B4 O9 . . 119.1(6) ?
    O5 B4 O9 . . 119.2(5) ?
    O6 B5 O10 . . 122.9(5) ?
    O6 B5 O5 . . 120.8(5) ?
    O10 B5 O5 . . 116.3(5) ?
    O11 B6 O14 . . 109.0(5) ?
    O11 B6 O13 . . 111.6(4) ?
    O14 B6 O13 . . 109.0(4) ?
    O11 B6 O16 . . 109.7(5) ?
    O14 B6 O16 . . 110.0(4) ?
    O13 B6 O16 . . 107.5(4) ?
    O11 B7 O17 . . 119.5(5) ?
    O11 B7 O12 . . 121.0(6) ?
    O17 B7 O12 . . 119.5(5) ?
    O13 B8 O12 . . 121.6(6) ?
    O13 B8 O18 . . 122.3(6) ?
    O12 B8 O18 . . 116.1(5) ?
    O14 B9 O19 . . 123.4(5) ?
    O14 B9 O15 . . 121.4(5) ?
    O19 B9 O15 . . 115.3(4) ?
    O16 B10 O20 . . 122.8(5) ?
    O16 B10 O15 . . 121.1(5) ?
    O20 B10 O15 . . 116.0(5) ?
    C1 N1 Co1 . . 110.0(4) ?
    C1 N1 H1A . . 109.7 ?
    Co1 N1 H1A . . 109.7 ?
    C1 N1 H1B . . 109.7 ?
    Co1 N1 H1B . . 109.7 ?
    H1A N1 H1B . . 108.2 ?
    C2 N2 Co1 . . 109.2(4) ?
    C2 N2 H2A . . 109.8 ?
    Co1 N2 H2A . . 109.8 ?
    C2 N2 H2B . . 109.8 ?
    Co1 N2 H2B . . 109.8 ?
    H2A N2 H2B . . 108.3 ?
    C3 N3 Co1 . . 110.7(5) ?
    C3 N3 H3A . . 109.5 ?
    Co1 N3 H3A . . 109.5 ?
    C3 N3 H3B . . 109.5 ?
    Co1 N3 H3B . . 109.5 ?
    H3A N3 H3B . . 108.1 ?
    C4 N4 Co1 . . 110.7(5) ?
    C4 N4 H4A . . 109.5 ?
    Co1 N4 H4A . . 109.5 ?
    C4 N4 H4B . . 109.5 ?
    Co1 N4 H4B . . 109.5 ?
    H4A N4 H4B . . 108.1 ?
    C5 N5 Co1 . . 110.0(4) ?
    C5 N5 H5A . . 109.7 ?
    Co1 N5 H5A . . 109.7 ?
    C5 N5 H5B . . 109.7 ?
    Co1 N5 H5B . . 109.7 ?
    H5A N5 H5B . . 108.2 ?
    C6 N6 Co1 . . 111.1(4) ?
    C6 N6 H6A . . 109.4 ?
    Co1 N6 H6A . . 109.4 ?
    C6 N6 H6B . . 109.4 ?
    Co1 N6 H6B . . 109.4 ?
    H6A N6 H6B . . 108.0 ?
    B2 O1 B1 . . 123.6(4) ?
    B2 O2 B3 . . 120.0(4) ?
    B3 O3 B1 . . 123.8(4) ?
    B4 O4 B1 . . 122.4(5) ?
    B4 O5 B5 . . 118.7(5) ?
    B5 O6 B1 . . 122.3(5) ?
    B2 O7 H7 . . 109.5 ?
    B3 O8 H8 . . 109.5 ?
    B4 O9 H9 . . 109.5 ?
    B5 O10 H10 . . 109.5 ?
    B7 O11 B6 . . 123.5(5) ?
    B8 O12 B7 . . 120.0(5) ?
    B8 O13 B6 . . 122.0(5) ?
    B9 O14 B6 . . 124.1(4) ?
    B10 O15 B9 . . 119.4(4) ?
    B10 O16 B6 . . 123.8(4) ?
    B7 O17 H17 . . 109.5 ?
    B8 O18 H18 . . 109.5 ?
    B9 O19 H19 . . 109.5 ?
    B10 O20 H20 . . 109.5 ?
    H2 O21 H1 . . 98.5 ?
    H3 O22 H4 . . 107.6 ?
    N1 C1 C2 . . 109.7(7) ?
    N1 C1 H1C . . 109.7 ?
    C2 C1 H1C . . 109.7 ?
    N1 C1 H1D . . 109.7 ?
    C2 C1 H1D . . 109.7 ?
    H1C C1 H1D . . 108.2 ?
    N2 C2 C1 . . 113.1(7) ?
    N2 C2 H2C . . 109.0 ?
    C1 C2 H2C . . 109.0 ?
    N2 C2 H2D . . 109.0 ?
    C1 C2 H2D . . 109.0 ?
    H2C C2 H2D . . 107.8 ?
    C4 C3 N3 . . 113.3(7) ?
    C4 C3 H3C . . 108.9 ?
    N3 C3 H3C . . 108.9 ?
    C4 C3 H3D . . 108.9 ?
    N3 C3 H3D . . 108.9 ?
    H3C C3 H3D . . 107.7 ?
    N4 C4 C3 . . 115.5(7) ?
    N4 C4 H4C . . 108.4 ?
    C3 C4 H4C . . 108.4 ?
    N4 C4 H4D . . 108.4 ?
    C3 C4 H4D . . 108.4 ?
    H4C C4 H4D . . 107.5 ?
    N5 C5 C6 . . 112.4(7) ?
    N5 C5 H5C . . 109.1 ?
    C6 C5 H5C . . 109.1 ?
    N5 C5 H5D . . 109.1 ?
    C6 C5 H5D . . 109.1 ?
    H5C C5 H5D . . 107.9 ?
    N6 C6 C5 . . 114.1(7) ?
    N6 C6 H6C . . 108.7 ?
    C5 C6 H6C . . 108.7 ?
    N6 C6 H6D . . 108.7 ?
    C5 C6 H6D . . 108.7 ?
    H6C C6 H6D . . 107.6 ?
loop_
    _geom_torsion_atom_site_label_1
    _geom_torsion_atom_site_label_2
    _geom_torsion_atom_site_label_3
    _geom_torsion_atom_site_label_4
    _geom_torsion_site_symmetry_1
    _geom_torsion_site_symmetry_2
    _geom_torsion_site_symmetry_3
    _geom_torsion_site_symmetry_4
    _geom_torsion
    _geom_torsion_publ_flag
    N2 Co1 N1 C1 . . . . -14.4(5) ?
    N6 Co1 N1 C1 . . . . -108.9(5) ?
    N3 Co1 N1 C1 . . . . 82.5(5) ?
    N4 Co1 N1 C1 . . . . 160.5(5) ?
    N6 Co1 N2 C2 . . . . 86.2(6) ?
    N3 Co1 N2 C2 . . . . -101.2(6) ?
    N1 Co1 N2 C2 . . . . -10.5(6) ?
    N5 Co1 N2 C2 . . . . 165.1(6) ?
    N2 Co1 N3 C3 . . . . -175.7(5) ?
    N6 Co1 N3 C3 . . . . -25.9(11) ?
    N1 Co1 N3 C3 . . . . 104.1(5) ?
    N5 Co1 N3 C3 . . . . -81.2(5) ?
    N4 Co1 N3 C3 . . . . 12.2(5) ?
    N6 Co1 N4 C4 . . . . 178.9(6) ?
    N3 Co1 N4 C4 . . . . 8.1(6) ?
    N1 Co1 N4 C4 . . . . -83.4(6) ?
    N5 Co1 N4 C4 . . . . 100.4(6) ?
    N2 Co1 N5 C5 . . . . -113.7(5) ?
    N6 Co1 N5 C5 . . . . -18.7(5) ?
    N3 Co1 N5 C5 . . . . 148.9(5) ?
    N4 Co1 N5 C5 . . . . 70.8(5) ?
    N2 Co1 N6 C6 . . . . 90.4(6) ?
    N3 Co1 N6 C6 . . . . -59.5(11) ?
    N1 Co1 N6 C6 . . . . 171.1(6) ?
    N5 Co1 N6 C6 . . . . -2.6(6) ?
    N4 Co1 N6 C6 . . . . -96.6(6) ?
    O7 B2 O1 B1 . . . . 177.7(5) ?
    O2 B2 O1 B1 . . . . 0.8(9) ?
    O4 B1 O1 B2 . . . . -112.9(5) ?
    O6 B1 O1 B2 . . . . 125.2(5) ?
    O3 B1 O1 B2 . . . . 7.0(7) ?
    O7 B2 O2 B3 . . . . 177.7(6) ?
    O1 B2 O2 B3 . . . . -5.1(9) ?
    O3 B3 O2 B2 . . . . 0.5(10) ?
    O8 B3 O2 B2 . . . . -179.3(6) ?
    O8 B3 O3 B1 . . . . -171.5(6) ?
    O2 B3 O3 B1 . . . . 8.8(10) ?
    O4 B1 O3 B3 . . . . 108.3(6) ?
    O6 B1 O3 B3 . . . . -130.6(6) ?
    O1 B1 O3 B3 . . . . -11.8(8) ?
    O5 B4 O4 B1 . . . . -0.7(9) ?
    O9 B4 O4 B1 . . . . 178.5(5) ?
    O6 B1 O4 B4 . . . . 13.8(7) ?
    O3 B1 O4 B4 . . . . 132.9(5) ?
    O1 B1 O4 B4 . . . . -106.7(6) ?
    O4 B4 O5 B5 . . . . -12.3(9) ?
    O9 B4 O5 B5 . . . . 168.5(6) ?
    O6 B5 O5 B4 . . . . 10.5(9) ?
    O10 B5 O5 B4 . . . . -168.4(6) ?
    O10 B5 O6 B1 . . . . -177.1(5) ?
    O5 B5 O6 B1 . . . . 4.2(8) ?
    O4 B1 O6 B5 . . . . -15.5(7) ?
    O3 B1 O6 B5 . . . . -135.4(5) ?
    O1 B1 O6 B5 . . . . 105.3(6) ?
    O17 B7 O11 B6 . . . . 178.1(5) ?
    O12 B7 O11 B6 . . . . -3.0(9) ?
    O14 B6 O11 B7 . . . . 126.0(5) ?
    O13 B6 O11 B7 . . . . 5.6(7) ?
    O16 B6 O11 B7 . . . . -113.4(5) ?
    O13 B8 O12 B7 . . . . 3.4(9) ?
    O18 B8 O12 B7 . . . . -179.2(6) ?
    O11 B7 O12 B8 . . . . -1.8(9) ?
    O17 B7 O12 B8 . . . . 177.1(6) ?
    O12 B8 O13 B6 . . . . -0.3(9) ?
    O18 B8 O13 B6 . . . . -177.6(5) ?
    O11 B6 O13 B8 . . . . -3.9(7) ?
    O14 B6 O13 B8 . . . . -124.4(5) ?
    O16 B6 O13 B8 . . . . 116.4(5) ?
    O19 B9 O14 B6 . . . . -179.4(6) ?
    O15 B9 O14 B6 . . . . 0.6(10) ?
    O11 B6 O14 B9 . . . . 121.2(6) ?
    O13 B6 O14 B9 . . . . -116.7(6) ?
    O16 B6 O14 B9 . . . . 0.9(8) ?
    O16 B10 O15 B9 . . . . 4.1(9) ?
    O20 B10 O15 B9 . . . . -174.0(6) ?
    O14 B9 O15 B10 . . . . -3.2(10) ?
    O19 B9 O15 B10 . . . . 176.8(6) ?
    O20 B10 O16 B6 . . . . 175.5(5) ?
    O15 B10 O16 B6 . . . . -2.6(9) ?
    O11 B6 O16 B10 . . . . -119.9(6) ?
    O14 B6 O16 B10 . . . . 0.1(8) ?
    O13 B6 O16 B10 . . . . 118.6(5) ?
    Co1 N1 C1 C2 . . . . 36.8(9) ?
    Co1 N2 C2 C1 . . . . 34.8(9) ?
    N1 C1 C2 N2 . . . . -48.5(11) ?
    Co1 N3 C3 C4 . . . . -31.1(9) ?
    Co1 N4 C4 C3 . . . . -28.2(10) ?
    N3 C3 C4 N4 . . . . 40.7(11) ?
    Co1 N5 C5 C6 . . . . 37.6(8) ?
    Co1 N6 C6 C5 . . . . 23.9(9) ?
    N5 C5 C6 N6 . . . . -41.8(10) ?
loop_
    _geom_hbond_atom_site_label_D
    _geom_hbond_atom_site_label_H
    _geom_hbond_atom_site_label_A
    _geom_hbond_site_symmetry_A
    _geom_hbond_distance_DH
    _geom_hbond_distance_HA
    _geom_hbond_distance_DA
    _geom_hbond_angle_DHA
    N1 H1A O15 3_767 0.90 2.36 3.188(7) 154
    N1 H1A O19 3_767 0.90 2.64 3.425(7) 147
    N1 H1B O11 3_667 0.90 2.38 3.276(7) 174
    N2 H2A O8 3_566 0.90 2.23 3.089(7) 159
    N2 H2B O21 3_666 0.90 2.18 3.030(10) 157
    N3 H3A O2 3_566 0.90 2.23 3.074(7) 157
    N4 H4A O20 3_767 0.90 2.49 3.199(7) 136
    N5 H5B O7 3_566 0.90 2.34 3.085(7) 140
    N6 H6A O20 3_767 0.90 2.42 3.302(7) 168
    N6 H6B O22 3_666 0.90 2.38 3.235(12) 158
    O7 H7 O16 4_465 0.82 1.84 2.647(5) 170
    O8 H8 O3 3_566 0.82 1.87 2.687(5) 170
    O10 H10 O13 1_455 0.82 1.94 2.753(6) 172
    O18 H18 O6 1_655 0.82 1.88 2.687(6) 170
    O19 H19 O14 3_767 0.82 1.89 2.691(5) 164
    O20 H20 O1 4_666 0.82 1.91 2.725(5) 170
    O22 H3 O19 1_454 0.85 2.45 2.993(11) 122
data_global
_journal_date_recd_electronic     2009-02-13
_journal_date_accepted     2009-02-27
_journal_name_full     'Acta Crystallographica, Section E'
_journal_year     2009
_journal_volume     65
_journal_issue      4
_journal_page_first     m368
_journal_page_last     m368
_journal_paper_category     QM
_journal_coeditor_code     PV2140
_publ_contact_author
;
Baoliang Cao
Department of Chemistry, Jining Normal College, Wulanchabu,
Inner Mongolia, 012000,
People's Republic China
;
_publ_contact_author_email     lipingchem@hotmail.com
_publ_contact_author_fax      862985307774
_publ_contact_author_phone      862985307765
_publ_section_title
;
Tris(ethylenediamine)cobalt(II) bis(tetrahydroxypentaborate) dihydrate
;
loop_
    _publ_author_name
    _publ_author_address
    'Lizhen Zhao'
;
Department of Chemistry, Jining Normal College, Wulanchabu,
Inner Mongolia, 012000,
People's Republic of China
;
    'Ping Li'
;
Department of Chemistry, Jining Normal College, Wulanchabu,
Inner Mongolia, 012000,
People's Republic of China
;
    'Baoliang Cao'
;
Department of Chemistry, Jining Normal College, Wulanchabu,
Inner Mongolia, 012000,
People's Republic of China
;
_exptl_special_details
;
The title compound was further characterized by FT-IR spectroscopy
(recorded over the 400 to 4000 cm^-1^ region on a Nicolet NEXUS
670 spectrometer with KBr pellets at room temperature).
The FT-IR spectrum of the title compound
exhibited the following absorption bands
and they were assigned referring to
literature (Li <i>et al.</i>, 1995) & (Li <i>et al.</i>, 2007).
The bands at 3166, 3290 and 3340 cm^-1^ were due to the stretching vibration
of the O - H and N - H groups. The bands at 2881 and 2925 cm^-1^ were due to
the stretching vibration of - CH~2~ - group. The band at 1608 cm^-1^ was
assigned to the H - O - H bending mode, which shows this compound also contains
lattice water. The bands at 1410, 1316 and 922 cm^-1^
might be of the asymmetric and symmetric stretching modes of
BO~3~ respectively. The band at 1159 cm^-1^ is of the in-plane bending mode of
B - O - H. The bands at 1031, 855 and 774 cm^-1^ were
assigned to the asymmetric and symmetric stretching of BO~4~ respectively.
The band at 707 cm^-1^ belongs to the out-of-plane bending mode of BO~3~
and that at 478 cm^-1^ to the bending mode of BO~4~.
;
