# Supplementary material for: Tris(ethylenediamine)cobalt(II) bis(tetra­hydroxypentaborate) dihydrate
Source: Acta Crystallogr Sect E Struct Rep Online. 2009 Mar 6;65(Pt 4):m368. doi: 10.1107/S1600536809007296 (PMC2968773; doi:10.1107/S1600536809007296)
Supplement: Supplementary file 2 [file e-65-0m368-Isup2.hkl]

# 
# h,k,l, Fc-squared, Fo-squared, sigma(Fo-squared) and status flag 
# 
data_I
_shelx_title ' 051222f in P2(1)/c' 
_shelx_refln_list_code          4 
_shelx_F_calc_maximum      368.14 
_exptl_crystal_F_000      1468.00 
_reflns_d_resolution_high  0.8407 
 
loop_ 
 _symmetry_equiv_pos_as_xyz 
 'x, y, z' 
 '-x, y+1/2, -z+1/2' 
 '-x, -y, -z' 
 'x, -y-1/2, z-1/2' 
 
_cell_length_a     8.5037 
_cell_length_b    23.1273 
_cell_length_c    15.3063 
_cell_angle_alpha  90.000 
_cell_angle_beta   93.549 
_cell_angle_gamma  90.000 
 
_shelx_F_squared_multiplier     1.000 
 
loop_ 
 _refln_index_h 
 _refln_index_k 
 _refln_index_l 
 _refln_F_squared_calc 
 _refln_F_squared_meas 
 _refln_F_squared_sigma 
 _refln_observed_status 
   2   0   0     9612.52    12334.12    226.06 o 
   3   0   0     8020.09     9974.39    195.13 o 
   4   0   0      346.69      209.57     30.84 o 
   5   0   0     2372.64     1982.81     69.56 o 
   6   0   0     3530.09     2974.26     95.74 o 
   7   0   0     2295.90     2313.39    140.93 o 
   8   0   0     2045.74     1834.13    132.69 o 
   9   0   0      461.23      329.59     96.52 o 
  10   0   0      122.55      139.46     89.31 o 
   1   1   0      525.35      510.68     14.20 o 
   2   1   0     1515.72     1674.56     31.29 o 
   3   1   0    20177.31    20219.90    304.13 o 
   4   1   0     5378.25     5522.52     90.41 o 
   5   1   0     1110.88     1484.25     41.85 o 
   6   1   0      782.11      684.80     34.41 o 
   7   1   0      901.57      960.18     49.77 o 
   8   1   0      117.63       86.95     44.14 o 
   9   1   0      215.13      185.54     58.62 o 
  10   1   0        0.70       66.27     53.48 o 
   1   2   0      518.07      448.80     14.11 o 
   2   2   0     2029.00     1506.77     30.99 o 
   3   2   0      431.92      389.34     18.20 o 
   4   2   0      142.59      122.86     17.71 o 
   5   2   0        5.16       -1.32     12.85 o 
   6   2   0      526.96      549.26     40.63 o 
   7   2   0       13.53        0.24     24.17 o 
   8   2   0       22.95      -55.74     55.74 o 
   9   2   0       11.87      -25.65     42.96 o 
  10   2   0        0.05      -27.87     53.04 o 
   1   3   0       12.02       -2.26      4.55 o 
   2   3   0     4379.98     4195.24     77.13 o 
   3   3   0     4266.52     4739.18     74.63 o 
   4   3   0     4488.71     4436.96     76.64 o 
   5   3   0     1091.00     1132.22     36.13 o 
   6   3   0      345.96      363.68     37.40 o 
   7   3   0      323.11      384.80     42.89 o 
   8   3   0      162.69      136.22     49.09 o 
   9   3   0      154.12       84.57     47.98 o 
  10   3   0        5.11       -1.14     62.18 o 
   0   4   0   135524.33   171637.78   3984.80 o 
   1   4   0     1092.30     1050.52     39.57 o 
   2   4   0      485.28      628.06     27.13 o 
   3   4   0      889.53     1022.89     26.17 o 
   4   4   0       86.59      175.44     42.59 o 
   5   4   0      185.89      142.96     20.27 o 
   6   4   0      884.49      820.40     49.38 o 
   7   4   0      595.14      635.91     51.23 o 
   8   4   0      902.29     1004.16    144.44 o 
   9   4   0      197.67      183.21     56.59 o 
   1   5   0       18.18        0.23      5.05 o 
   2   5   0        6.12        1.89      8.11 o 
   3   5   0     2879.31     2577.34     46.74 o 
   4   5   0     3857.07     3695.69     66.56 o 
   5   5   0      651.12      685.35     27.59 o 
   6   5   0      419.40      311.89     39.31 o 
   7   5   0     1566.57     1518.19    116.70 o 
   8   5   0      150.08      254.62     93.45 o 
   9   5   0      166.04      106.51     72.91 o 
   0   6   0    21196.64    21859.74    535.56 o 
   1   6   0     3959.47     3499.96     74.23 o 
   2   6   0      526.13      372.32     15.53 o 
   3   6   0      441.31      516.48     35.29 o 
   4   6   0       56.03       75.93     12.85 o 
   5   6   0      138.85       84.18     24.14 o 
   6   6   0       28.24       -5.73     23.44 o 
   7   6   0       70.64      144.88     66.37 o 
   8   6   0       49.14       41.13     33.67 o 
   9   6   0        1.17      -42.81     42.81 o 
   1   7   0     3253.68     2972.71     63.72 o 
   2   7   0     1578.67     1604.19     29.38 o 
   4   7   0     1542.49     1292.27     47.75 o 
   5   7   0      814.56      731.29     40.06 o 
   6   7   0      205.59      126.96     30.50 o 
   7   7   0       75.98       48.12     30.77 o 
   8   7   0       33.06        7.62     32.70 o 
   9   7   0       10.05      -10.37     49.61 o 
   0   8   0    60625.59    75134.23   1769.08 o 
   1   8   0    11610.74    13905.24    259.87 o 
   2   8   0     9321.34    10566.31    115.07 o 
   3   8   0     8752.45    10433.04    157.21 o 
   4   8   0     1371.37     1361.36     55.15 o 
   5   8   0        3.24      -10.36     18.05 o 
   6   8   0      699.18      761.78     54.63 o 
   7   8   0       29.74       10.47     29.77 o 
   8   8   0      378.64      247.71     59.28 o 
   9   8   0      216.01      207.85     50.64 o 
   1   9   0      938.35     1083.22     29.55 o 
   2   9   0       65.19       78.82      9.67 o 
   3   9   0     6309.97     6350.65     96.98 o 
   4   9   0       59.01       13.10     18.67 o 
   5   9   0      480.75      691.55     48.38 o 
   6   9   0       32.84       27.41     25.83 o 
   7   9   0      210.42      213.18     41.87 o 
   8   9   0       11.19        7.74     35.78 o 
   9   9   0       60.80       45.50     49.91 o 
   0  10   0     8420.42     8237.03    240.49 o 
   1  10   0     1147.49     1011.33     35.83 o 
   2  10   0      105.69       86.50     13.68 o 
   3  10   0       50.16       31.70     10.27 o 
   4  10   0        0.28      -13.28     17.81 o 
   5  10   0      228.18      179.03     31.75 o 
   6  10   0      153.73      231.74     38.84 o 
   7  10   0      148.64      147.01     39.19 o 
   8  10   0        3.17        9.93     36.75 o 
   9  10   0       62.58       41.20     52.07 o 
   1  11   0       33.72       24.83     13.12 o 
   2  11   0     1310.84     1251.48     41.47 o 
   3  11   0     2290.37     2543.49     46.03 o 
   4  11   0     1036.36      955.04     44.82 o 
   5  11   0      107.73       23.26     24.12 o 
   6  11   0       11.76        4.25     27.75 o 
   7  11   0       13.33      -11.49     30.00 o 
   8  11   0        2.97      -43.12     43.12 o 
   9  11   0       68.96       36.96     56.28 o 
   0  12   0    19166.24    23167.41    596.50 o 
   1  12   0     1488.02     1726.44     44.07 o 
   2  12   0     2032.22     2073.89     48.11 o 
   3  12   0     3443.16     3928.86     76.95 o 
   4  12   0     1005.37     1015.33     46.80 o 
   5  12   0        4.70      -24.62     24.62 o 
   6  12   0      496.25      517.98     49.78 o 
   7  12   0       25.22       21.56     41.16 o 
   8  12   0      119.83       49.61     49.99 o 
   9  12   0      122.83       43.72     59.68 o 
   1  13   0     1280.65     1086.21     36.15 o 
   2  13   0       88.45      121.16     18.80 o 
   3  13   0     1331.18     1443.79     49.97 o 
   4  13   0      120.03      129.99     28.64 o 
   5  13   0      319.72      253.93     36.01 o 
   6  13   0       18.02      -23.34     27.84 o 
   7  13   0      369.01      310.78     64.55 o 
   8  13   0       25.53        7.23     51.58 o 
   0  14   0     7595.76     7031.67    229.85 o 
   1  14   0     3687.17     3249.22     68.84 o 
   2  14   0      470.59      463.21     49.16 o 
   3  14   0      309.07      291.79     65.09 o 
   4  14   0       23.24       28.50     23.00 o 
   5  14   0      394.90      463.84     46.04 o 
   6  14   0      352.63      474.07     68.14 o 
   7  14   0       94.03      124.24     49.40 o 
   8  14   0        1.56      -22.15     48.73 o 
   1  15   0       16.28       27.27     17.57 o 
   2  15   0        4.49        5.54     16.51 o 
   3  15   0      544.69      579.74     42.84 o 
   4  15   0       47.22       55.76     24.71 o 
   5  15   0       60.98        5.11     33.89 o 
   6  15   0      744.71      927.45    322.03 o 
   7  15   0        3.87      -37.14     43.76 o 
   8  15   0       24.85       20.23     54.96 o 
   0  16   0     5386.25     5332.29    197.06 o 
   1  16   0      812.57      903.46     38.72 o 
   2  16   0     1091.09      952.33     37.80 o 
   3  16   0       47.65       47.99     32.79 o 
   4  16   0        5.57      -31.02     31.02 o 
   5  16   0       38.01       -0.78     39.50 o 
   6  16   0       27.98      -37.31     37.31 o 
   7  16   0       15.85       26.90     51.34 o 
   8  16   0       30.50        3.79     54.27 o 
   1  17   0       53.42       68.42     21.53 o 
   2  17   0      566.01      626.03     65.90 o 
   3  17   0      140.51      135.04     40.12 o 
   4  17   0      174.50      140.07     53.76 o 
   5  17   0      367.15      272.34     86.99 o 
   6  17   0        5.45      -50.32     50.32 o 
   7  17   0       78.38       48.40     49.43 o 
   0  18   0      563.77      634.29    230.75 o 
   1  18   0     1092.92     1054.18     42.64 o 
   2  18   0      186.59      143.13     31.41 o 
   3  18   0      143.75       95.72     39.58 o 
   4  18   0       11.64       34.66     55.90 o 
   5  18   0       52.18       28.45     39.78 o 
   6  18   0       20.72       -4.54     43.31 o 
   7  18   0       60.63       26.09     75.66 o 
   1  19   0      317.39      378.71     36.32 o 
   2  19   0        1.64       18.19     26.07 o 
   3  19   0        2.68        8.86     35.97 o 
   4  19   0      522.42      549.52     67.44 o 
   5  19   0       23.49       30.55     44.11 o 
   6  19   0       24.45      -61.92     61.92 o 
   7  19   0       75.83      -22.29     49.99 o 
   0  20   0    12726.00    12290.97    282.77 o 
   1  20   0     4482.57     4564.49     99.11 o 
   2  20   0      196.54      132.06     41.39 o 
   3  20   0       73.82       37.81     38.79 o 
   4  20   0       27.35      -12.07     35.06 o 
   5  20   0        9.47      -33.17     44.79 o 
   6  20   0       10.55      -25.46     49.76 o 
   1  21   0       68.03      191.80     40.84 o 
   2  21   0       43.24       49.70     48.18 o 
   3  21   0       40.36       32.99     58.83 o 
   4  21   0       24.74       35.66     41.51 o 
   5  21   0       20.44       16.36     49.35 o 
   6  21   0       12.18       24.26     55.91 o 
   0  22   0      120.13       83.44     45.80 o 
   1  22   0      366.03      432.36     53.27 o 
   2  22   0       54.87       62.66     42.83 o 
   3  22   0       10.96      -37.49     43.71 o 
   4  22   0        1.11       -4.13     48.86 o 
   5  22   0        3.21       -6.76     43.66 o 
   6  22   0      146.79      152.32     66.89 o 
   1  23   0       39.83       96.15     41.14 o 
   2  23   0      109.37      -16.14     70.76 o 
   3  23   0       50.18       91.17     49.81 o 
   4  23   0       99.01      225.02     60.74 o 
   5  23   0       10.30      -24.79     50.06 o 
   0  24   0       48.76      -42.59     69.90 o 
   1  24   0      114.20      244.01    121.17 o 
   2  24   0        2.33      -23.02     69.55 o 
   3  24   0        3.46       36.75     78.66 o 
   4  24   0       10.53        0.47     49.64 o 
   1  25   0        0.00      -28.73     55.48 o 
   2  25   0       35.12      -24.99     54.61 o 
   3  25   0       17.23       36.24     81.93 o 
   4  25   0        0.43       21.13     91.37 o 
   0  26   0       64.29       61.14     76.43 o 
   1  26   0       45.51      105.83     60.62 o 
   2  26   0        3.97      -21.94     56.02 o 
   3  26   0       23.11        3.09     89.31 o 
   1  27   0        8.36       34.01     78.15 o 
 -10   1   1      138.57      142.10     60.82 o 
  -9   1   1       65.11      -30.19     43.55 o 
  -8   1   1       15.83      -24.11     33.17 o 
  -7   1   1       17.23       -9.43     22.89 o 
  -6   1   1     4509.74     3952.13     81.10 o 
  -5   1   1      130.13      179.42     21.22 o 
  -4   1   1    26203.56    28812.74    431.78 o 
  -3   1   1    20143.74    20546.26    263.87 o 
  -2   1   1     3789.70     3155.90     50.47 o 
  -1   1   1     2002.28     2150.28     33.01 o 
   2   1   1     5317.53     5374.38     77.50 o 
   3   1   1     5112.03     5052.76     79.32 o 
   4   1   1      781.74      646.76     25.09 o 
   5   1   1     9877.55    10927.38    189.74 o 
   6   1   1      225.43      163.14     23.57 o 
   7   1   1     1220.51     1117.31     71.40 o 
   8   1   1      252.09      175.42     53.69 o 
   9   1   1      198.23      214.49     56.89 o 
  10   1   1      272.01      311.48     71.16 o 
 -10   2   1       17.61       48.30     73.34 o 
  -9   2   1      351.33      227.76     60.96 o 
  -8   2   1     1135.23     1037.57     80.10 o 
  -7   2   1     1758.82     1709.82     65.17 o 
  -6   2   1     1398.11     1116.23     39.70 o 
  -5   2   1      933.55      780.65     30.75 o 
  -1   2   1     2840.39     3817.46     54.08 o 
   0   2   1     4611.39     4649.31    200.75 o 
   1   2   1    29809.99    37783.21    928.60 o 
   2   2   1    21886.71    25054.90    508.93 o 
   3   2   1     3466.07     4200.71     68.33 o 
   4   2   1     3248.20     3254.43     62.17 o 
   6   2   1      739.43      700.12     47.55 o 
   7   2   1     2705.51     2871.48     86.92 o 
   8   2   1     1840.08     1542.97    153.29 o 
   9   2   1      615.18      533.69     75.07 o 
  10   2   1       13.96      -42.77     51.14 o 
 -10   3   1      331.33      493.40     77.74 o 
  -9   3   1       12.53      -29.05     42.40 o 
  -8   3   1        6.33       36.38     40.28 o 
  -7   3   1       20.55       42.83     34.71 o 
  -6   3   1     3237.75     3093.63     69.21 o 
  -5   3   1     2142.00     2153.33     51.56 o 
  -4   3   1    20245.72    22596.79    295.23 o 
  -3   3   1     6729.98     7001.72    102.87 o 
  -2   3   1     1321.93     1092.56     24.67 o 
  -1   3   1     1157.61     1131.79     22.07 o 
   0   3   1      163.41      156.34      9.18 o 
   1   3   1     1288.74     1199.90     55.35 o 
   2   3   1      473.22      578.16     54.62 o 
   3   3   1     5742.01     4776.82     99.82 o 
   4   3   1     1014.28     1029.46     30.61 o 
   5   3   1     5066.47     4797.25     86.59 o 
   6   3   1       49.91       54.96     22.42 o 
   7   3   1     1106.64      948.25     51.71 o 
   8   3   1      213.16      219.39     52.34 o 
   9   3   1       50.50       13.45     46.52 o 
 -10   4   1       51.37       44.68     51.50 o 
  -9   4   1       32.19      -14.49     41.41 o 
  -8   4   1      419.30      323.59     45.86 o 
  -7   4   1       29.92        3.49     25.21 o 
  -6   4   1      227.71      149.72     29.53 o 
  -5   4   1      168.35      162.37     21.61 o 
  -4   4   1      203.31      263.48     21.64 o 
  -3   4   1       98.58       98.34     15.17 o 
  -2   4   1        4.58       16.72      6.26 o 
  -1   4   1        3.81       -3.33      3.85 o 
   0   4   1      852.85      747.03     16.99 o 
   1   4   1     1204.25     1002.61     27.82 o 
   2   4   1      581.59      367.24     20.69 o 
   3   4   1      377.12      440.93     31.67 o 
   4   4   1      154.99      201.74     21.10 o 
   5   4   1      392.28      443.61     43.41 o 
   6   4   1       11.97        0.57     24.22 o 
   7   4   1     1169.93     1168.44     56.83 o 
   8   4   1      207.02      234.49     54.83 o 
   9   4   1      202.15       77.51     50.73 o 
  -9   5   1        1.54        1.95     47.35 o 
  -8   5   1        0.01      -28.53     28.53 o 
  -7   5   1      132.93       88.98     30.50 o 
  -6   5   1      159.40      123.60     27.43 o 
  -5   5   1      702.27      821.88     30.87 o 
  -4   5   1      456.94      632.20     24.39 o 
  -3   5   1      540.12      408.08     21.72 o 
  -2   5   1     4073.86     4335.51     59.33 o 
  -1   5   1      322.81      481.40     15.51 o 
   0   5   1      144.34      218.19     11.87 o 
   1   5   1      379.68      356.10     15.49 o 
   2   5   1       73.82       81.08     13.78 o 
   3   5   1        0.92       10.36     14.12 o 
   4   5   1       83.96      116.46     13.68 o 
   5   5   1        7.66       25.31     18.73 o 
   6   5   1     1025.19      953.23     47.87 o 
   7   5   1     1584.71     1631.51     86.02 o 
   8   5   1        7.41      -12.95     29.62 o 
   9   5   1       15.61       18.46     43.93 o 
  -9   6   1      473.43      446.07     71.25 o 
  -8   6   1      360.41      370.63     50.72 o 
  -7   6   1      221.50      187.54     36.61 o 
  -6   6   1      105.85      119.48     27.99 o 
  -5   6   1        4.09      -11.70     18.78 o 
  -4   6   1     1397.77     1731.52     41.13 o 
  -3   6   1       35.18       27.45     10.62 o 
  -2   6   1     6169.46     7169.18     91.13 o 
   0   6   1    65803.87    75886.88   1448.40 o 
   1   6   1    12265.50    14486.88    353.48 o 
   3   6   1       12.63        2.25     12.93 o 
   4   6   1      163.69      276.98     40.78 o 
   5   6   1       35.89       18.46     19.84 o 
   6   6   1        5.75       18.50     23.00 o 
   7   6   1      803.32      884.49     68.99 o 
   8   6   1      262.80      258.86     44.91 o 
   9   6   1      180.70      124.99     96.27 o 
  -9   7   1      102.56       -2.78     44.79 o 
  -8   7   1      326.82      299.62     47.27 o 
  -7   7   1      179.53      222.48     36.82 o 
  -6   7   1      405.46      449.00     42.59 o 
  -5   7   1     2587.21     2563.63     74.24 o 
  -4   7   1    10010.61     9609.75    141.92 o 
  -3   7   1     2353.64     2120.38     38.51 o 
  -2   7   1     1803.79     1837.37     33.14 o 
  -1   7   1      110.61      221.14     18.34 o 
   0   7   1       33.82       -3.19     20.71 o 
   2   7   1       90.41      169.79     23.38 o 
   3   7   1     2243.90     2014.16     56.60 o 
   4   7   1     3123.63     2947.46     76.60 o 
   5   7   1     1953.65     1783.63     62.03 o 
   6   7   1      715.64      881.75     71.94 o 
   7   7   1     3742.12     3389.11    102.25 o 
   8   7   1       44.59       37.52     34.85 o 
   9   7   1       90.49       60.70     47.42 o 
  -9   8   1        3.84      -44.45     48.61 o 
  -8   8   1     1415.02     1249.19     66.64 o 
  -7   8   1       13.93       -3.10     27.76 o 
  -6   8   1       62.85       19.83     23.85 o 
  -5   8   1       69.22       55.24     23.43 o 
  -4   8   1       41.63       70.66     14.91 o 
  -3   8   1       18.24        5.50      9.68 o 
  -2   8   1       90.66       54.28      9.67 o 
  -1   8   1        2.57        1.65     10.08 o 
   0   8   1      660.58      445.91     29.98 o 
   1   8   1       53.09       20.36     11.27 o 
   2   8   1     1158.28     1002.14     37.17 o 
   3   8   1        5.58        2.44     10.68 o 
   4   8   1       54.75       78.70     21.84 o 
   5   8   1       13.94       -4.74     21.11 o 
   6   8   1       59.84       60.30     41.98 o 
   7   8   1     1429.64     1462.18     96.17 o 
   8   8   1       79.69       46.12     47.14 o 
   9   8   1      134.12      169.89     58.40 o 
  -9   9   1      273.07      271.46     66.19 o 
  -8   9   1      246.23      217.32     47.68 o 
  -7   9   1     1076.59     1043.68     60.49 o 
  -6   9   1      305.46      240.79     61.25 o 
  -5   9   1      655.20      645.48     46.68 o 
  -4   9   1      190.18      192.86     27.11 o 
  -3   9   1      233.98      303.39     23.40 o 
  -2   9   1     1381.75     1248.75     28.07 o 
  -1   9   1      141.22      183.08     23.23 o 
   0   9   1        6.51      -11.45     11.45 o 
   1   9   1      455.44      403.08     30.94 o 
   2   9   1      313.01      336.36     27.24 o 
   3   9   1       67.78       38.80     13.16 o 
   4   9   1     3582.42     3584.56     89.11 o 
   5   9   1       51.79       78.90     24.53 o 
   6   9   1     3636.08     3734.98    104.12 o 
   7   9   1     3218.78     3121.51     99.89 o 
   8   9   1      523.02      602.92     66.21 o 
   9   9   1       15.96      -39.29     39.29 o 
  -9  10   1      568.01      548.58     80.99 o 
  -8  10   1       89.93      159.00     52.98 o 
  -7  10   1      153.31      183.37     39.64 o 
  -6  10   1      674.19      610.94     52.07 o 
  -5  10   1       79.27       63.24     25.92 o 
  -4  10   1      521.73      655.80     42.72 o 
  -3  10   1       12.56       27.17     10.88 o 
  -2  10   1     1182.49     1099.10     26.99 o 
   0  10   1       62.86       81.63     18.66 o 
   1  10   1      683.26      485.07     25.58 o 
   2  10   1     9029.22    11027.39    138.86 o 
   3  10   1      368.85      400.86     30.17 o 
   4  10   1      637.97      784.48     71.39 o 
   5  10   1      101.96       58.12     24.56 o 
   6  10   1       83.00      148.50     34.65 o 
   7  10   1      441.72      716.80     59.89 o 
   8  10   1      454.34      375.83     57.74 o 
   9  10   1       18.61      -31.67     39.14 o 
  -9  11   1       31.35       16.88     56.78 o 
  -8  11   1      539.35      536.04     75.18 o 
  -7  11   1      220.20      255.80     54.09 o 
  -6  11   1      696.33      634.44     96.75 o 
  -5  11   1      661.36      677.82     54.14 o 
  -4  11   1     7479.28     7346.78    147.62 o 
  -3  11   1     1109.96      965.47     27.31 o 
  -2  11   1       21.97       21.94     10.34 o 
  -1  11   1     2661.00     2408.66     60.61 o 
   0  11   1      556.79      547.67     32.81 o 
   1  11   1      354.68      280.81     24.67 o 
   2  11   1     1736.45     1852.64     45.18 o 
   3  11   1     2139.90     1984.55     48.25 o 
   4  11   1       26.10        4.41     19.54 o 
   5  11   1     1077.62     1041.55     54.72 o 
   6  11   1     2159.04     2314.63     94.06 o 
   7  11   1     3195.90     3181.26    126.93 o 
   8  11   1      112.43       41.80     38.78 o 
   9  11   1       72.40       73.98     54.12 o 
  -9  12   1      142.26      159.42    126.24 o 
  -8  12   1      206.81      188.53     57.35 o 
  -7  12   1      747.67      945.19    166.51 o 
  -6  12   1       74.13      133.25     44.16 o 
  -5  12   1      179.49      131.05     31.77 o 
  -4  12   1     1335.13     1328.42     58.93 o 
  -3  12   1        4.35      -11.80     11.80 o 
  -2  12   1      482.59      538.84     30.53 o 
  -1  12   1      101.06       85.97     20.39 o 
   0  12   1      402.33      372.54     95.58 o 
   1  12   1      633.67      580.34     71.58 o 
   2  12   1     1561.39     1322.01     41.18 o 
   3  12   1      396.49      410.09     26.04 o 
   4  12   1      268.59      193.96     29.80 o 
   5  12   1        0.76       -5.27     24.04 o 
   6  12   1      526.78      736.52     57.76 o 
   7  12   1      109.10      194.43     61.37 o 
   8  12   1     1151.27     1374.32     98.25 o 
   9  12   1       28.83      -23.62     51.01 o 
  -8  13   1        1.41      -22.74     43.45 o 
  -7  13   1      549.87      569.05     73.78 o 
  -6  13   1       26.12      -14.94     34.74 o 
  -5  13   1      704.77      734.30     54.44 o 
  -4  13   1      128.36       97.39     25.80 o 
  -3  13   1      674.03      723.92     51.17 o 
  -2  13   1       29.60       30.96     13.21 o 
  -1  13   1     3819.22     3539.50    137.84 o 
   0  13   1     1396.15     1382.03     48.27 o 
   1  13   1       17.33       -0.53     18.17 o 
   2  13   1        8.91       22.07     14.92 o 
   3  13   1        4.19       -4.27     17.18 o 
   4  13   1      346.98      427.15     40.29 o 
   5  13   1      257.57      278.14     38.28 o 
   6  13   1      472.71      436.19     48.68 o 
   7  13   1      920.01     1083.41     65.52 o 
   8  13   1       56.66       40.55     49.35 o 
  -8  14   1        0.20      -24.06     45.17 o 
  -7  14   1        1.92       30.36     43.84 o 
  -6  14   1       31.03      -33.20     33.20 o 
  -5  14   1        0.34      -20.75     34.26 o 
  -4  14   1      406.25      373.93     37.90 o 
  -3  14   1       26.16      -13.74     19.61 o 
  -2  14   1     3057.22     2955.23     55.31 o 
  -1  14   1       78.03       87.78     25.92 o 
   0  14   1     3822.36     4075.31     79.54 o 
   1  14   1     3014.68     2928.26     63.75 o 
   2  14   1      182.32      164.24     26.19 o 
   3  14   1       16.72       38.40     29.92 o 
   4  14   1        1.46        1.22     23.92 o 
   5  14   1       74.46       49.61     29.12 o 
   6  14   1       10.62        9.36     31.40 o 
   7  14   1      107.68      133.55     62.51 o 
   8  14   1        2.57      -35.80     45.50 o 
  -8  15   1        0.01       13.45     49.30 o 
  -7  15   1       33.17       16.89     44.81 o 
  -6  15   1      475.04      549.95     71.76 o 
  -5  15   1     1072.28     1124.42     88.28 o 
  -4  15   1     1565.16     1247.75    128.29 o 
  -3  15   1      647.27      640.79     66.14 o 
  -2  15   1      647.58      592.15     26.76 o 
  -1  15   1       58.30       44.05     21.07 o 
   0  15   1       51.83       62.55     19.49 o 
   1  15   1       31.68       46.25     18.15 o 
   2  15   1      241.34      393.83     48.07 o 
   3  15   1      580.12      613.41     60.29 o 
   4  15   1      557.68      511.91     45.31 o 
   5  15   1      388.26      373.35     44.86 o 
   6  15   1      426.76      415.50     65.70 o 
   7  15   1      179.45      218.24     59.41 o 
   8  15   1       21.02       79.45     55.05 o 
  -8  16   1      165.85      195.09     60.86 o 
  -7  16   1      299.21      204.11     61.11 o 
  -6  16   1        6.67       -3.12     41.76 o 
  -5  16   1      226.89      258.38     56.47 o 
  -4  16   1      352.95      409.20     57.58 o 
  -3  16   1        4.92       43.11     28.10 o 
  -2  16   1      210.16      209.89     27.27 o 
  -1  16   1      242.72      290.64     33.81 o 
   0  16   1      404.33      319.97     30.76 o 
   1  16   1      882.37      906.08     36.73 o 
   2  16   1     1770.67     1597.94     57.31 o 
   3  16   1      768.69      705.32     63.87 o 
   4  16   1       43.77       16.28     55.30 o 
   5  16   1        0.36      -18.05     60.80 o 
   6  16   1      227.69      183.25     52.70 o 
   7  16   1      118.21      175.48     83.30 o 
   8  16   1      482.06      615.96    115.76 o 
  -7  17   1        1.16       53.58     51.18 o 
  -6  17   1      162.14       93.97     47.53 o 
  -5  17   1      775.84      874.61     81.69 o 
  -4  17   1       69.20      131.11     43.27 o 
  -3  17   1      211.67      288.28     50.82 o 
  -2  17   1      130.21      130.26     36.21 o 
  -1  17   1     1297.94     1142.97     44.10 o 
   0  17   1      159.63      186.23     25.87 o 
   1  17   1        8.07        6.76     18.75 o 
   2  17   1       51.18       20.31     25.03 o 
   3  17   1       12.75       29.88     33.46 o 
   4  17   1      998.91      953.30     64.95 o 
   5  17   1        3.11        7.12     58.57 o 
   6  17   1       13.85       13.55     41.87 o 
   7  17   1       10.12      -21.97     84.41 o 
  -7  18   1       11.64      -49.90     56.67 o 
  -6  18   1       13.04        6.39     44.83 o 
  -5  18   1        4.90       11.41     36.67 o 
  -4  18   1      565.48      654.82     71.41 o 
  -3  18   1       33.53      -30.54     30.54 o 
  -2  18   1       65.61      113.58     30.14 o 
  -1  18   1      111.40       75.35     25.52 o 
   0  18   1      227.22      280.59     41.75 o 
   1  18   1      182.01      169.71     24.74 o 
   2  18   1      111.34       79.36     27.67 o 
   3  18   1        6.67      -25.46     29.80 o 
   4  18   1      228.32      217.66     79.77 o 
   5  18   1      278.85      312.39     57.83 o 
   6  18   1       14.70      -32.52     45.47 o 
   7  18   1        0.16      -40.49     50.28 o 
  -7  19   1       14.47      -19.75     52.58 o 
  -6  19   1      598.37      468.56     71.98 o 
  -5  19   1        0.51      -32.70     35.92 o 
  -4  19   1      371.42      196.53     53.19 o 
  -3  19   1      260.07      265.45     53.82 o 
  -2  19   1       31.03      -18.19     25.44 o 
  -1  19   1      509.98      510.46     52.39 o 
   0  19   1        3.39       -3.22     27.70 o 
   1  19   1      145.33      152.56     25.99 o 
   2  19   1      179.17       76.65     38.06 o 
   3  19   1      609.23      673.31     66.88 o 
   4  19   1       87.36      128.90     47.68 o 
   5  19   1      709.65      593.05    114.22 o 
   6  19   1       32.77      -12.40     47.56 o 
   7  19   1       18.74        1.51     55.01 o 
  -6  20   1        2.74      -15.55     47.37 o 
  -5  20   1        3.63        8.10     42.34 o 
  -4  20   1       95.30       97.50     47.38 o 
  -3  20   1       15.29      -33.70     33.70 o 
  -2  20   1      253.05      303.68     45.95 o 
  -1  20   1       18.23      -16.84     27.51 o 
   0  20   1        7.11       28.08     30.77 o 
   1  20   1      174.62      200.72     41.06 o 
   2  20   1      284.09      194.73     46.99 o 
   3  20   1        1.54       12.54     34.39 o 
   4  20   1      107.72       27.38     41.69 o 
   5  20   1        5.23      -22.30     46.78 o 
   6  20   1       76.43      104.32     74.97 o 
  -6  21   1       66.18       41.89     58.11 o 
  -5  21   1      942.31     1156.07    127.44 o 
  -4  21   1       13.67       58.88     46.29 o 
  -3  21   1        1.58      -10.20     41.82 o 
  -2  21   1      304.10      516.29     79.53 o 
  -1  21   1      406.30      490.94     51.85 o 
   0  21   1        8.22      -20.86     26.23 o 
   1  21   1       12.71       28.23     32.91 o 
   2  21   1        0.29       17.52     37.59 o 
   3  21   1       74.55       85.63     95.50 o 
   4  21   1      663.36      629.35     76.46 o 
   5  21   1        8.71       34.30     49.84 o 
   6  21   1        3.03      -13.69     46.80 o 
  -6  22   1        0.56       26.29     66.12 o 
  -5  22   1        8.68       80.85     54.30 o 
  -4  22   1       66.69        2.64     42.21 o 
  -3  22   1        8.46       -6.82     43.57 o 
  -2  22   1      115.82      105.36     84.15 o 
  -1  22   1        1.59      -20.54     29.33 o 
   0  22   1      135.08      183.22     39.84 o 
   1  22   1       21.45       56.55     36.73 o 
   2  22   1        5.63      -30.99     46.81 o 
   3  22   1       37.64       12.87     43.70 o 
   4  22   1       34.27       29.94     47.93 o 
   5  22   1       72.40       24.71     70.84 o 
   6  22   1        2.61      -23.85     46.58 o 
  -5  23   1        0.64       58.04     86.74 o 
  -4  23   1       84.95        6.00     49.36 o 
  -3  23   1       14.45      -42.63     42.63 o 
  -2  23   1       40.36       58.49     83.21 o 
  -1  23   1       22.60       68.52     46.82 o 
   0  23   1        0.14       35.92     37.52 o 
   1  23   1       52.72       48.56     49.87 o 
   2  23   1       18.56      -50.84     50.84 o 
   3  23   1       86.64      -25.25     66.64 o 
   4  23   1       60.60       49.62     48.86 o 
   5  23   1       59.76       -7.45     57.30 o 
  -4  24   1       25.10      -43.88     43.88 o 
  -3  24   1        0.92       30.26     46.95 o 
  -2  24   1       73.29        3.78     70.59 o 
  -1  24   1       29.70       25.69     41.36 o 
   0  24   1       39.62       75.01     52.33 o 
   1  24   1       50.80       12.34     52.59 o 
   2  24   1      180.18      150.17    140.49 o 
   3  24   1       18.05       27.73     52.99 o 
   4  24   1       47.86      -41.21     72.82 o 
  -4  25   1       10.00      -28.66     53.40 o 
  -3  25   1      115.16      186.35     87.94 o 
  -2  25   1        2.57      -25.77     60.80 o 
  -1  25   1       99.03       89.88     58.49 o 
   0  25   1       27.19       25.90     50.85 o 
   1  25   1        0.16       19.19     55.72 o 
   2  25   1       31.48       96.31     59.96 o 
   3  25   1       56.71       60.44     58.36 o 
   4  25   1        1.35       -5.50     77.97 o 
  -3  26   1       45.89       77.97     88.80 o 
  -2  26   1       76.77      -39.67     75.73 o 
  -1  26   1       54.09      104.42     92.40 o 
   0  26   1      161.88      299.88    105.79 o 
   1  26   1      207.60      119.03     63.05 o 
   2  26   1      125.93      280.75    100.65 o 
   3  26   1        0.99        7.80     53.58 o 
  -1  27   1       17.61      -16.49     87.42 o 
   0  27   1       15.91       41.91     87.25 o 
   1  27   1        0.26      -62.86     77.64 o 
 -10   0   2      278.08      336.63     98.24 o 
  -9   0   2       53.15       68.18     68.36 o 
  -8   0   2      230.06      124.18     66.64 o 
  -7   0   2     2689.47     2371.27     90.55 o 
  -6   0   2     2545.85     2269.97    122.48 o 
  -5   0   2     2778.07     2740.80     85.95 o 
  -4   0   2    12665.84    12536.91    249.48 o 
  -3   0   2     5919.93     8135.20    166.17 o 
  -2   0   2    42606.79    51926.67    893.94 o 
  -1   0   2    96860.21   132785.75   3082.41 o 
   0   0   2       12.19       17.39      7.98 o 
   1   0   2    29819.40    38657.79    459.38 o 
   2   0   2    25002.44    24171.18    429.28 o 
   4   0   2     1867.31     2458.99     77.93 o 
   5   0   2      127.27      233.71     33.96 o 
   6   0   2       57.96       24.56     25.53 o 
   7   0   2       97.86      178.28     68.87 o 
   8   0   2     2292.36     2295.71    157.58 o 
   9   0   2      201.74       82.10     66.81 o 
 -10   1   2       24.44       66.64     49.93 o 
  -9   1   2      289.35      312.00     61.00 o 
  -8   1   2      285.27      283.28     54.98 o 
  -7   1   2       38.54       92.36     29.82 o 
  -6   1   2        1.22       -2.26     17.53 o 
  -5   1   2     1104.75     1040.84     36.30 o 
  -4   1   2     2466.37     2263.28     49.87 o 
  -3   1   2    21331.85    23176.23    296.49 o 
  -2   1   2     9102.49    10687.89    142.75 o 
  -1   1   2    21152.34    23998.98    338.60 o 
   0   1   2      381.02      348.51     10.25 o 
   1   1   2       56.54       52.88      5.95 o 
   2   1   2      686.53      758.32     20.69 o 
   4   1   2     7173.62     6944.10    111.59 o 
   5   1   2     3049.39     2873.85     61.87 o 
   6   1   2      133.38      128.12     21.86 o 
   7   1   2     6822.95     6973.77    259.71 o 
   8   1   2      130.58      153.41     50.49 o 
   9   1   2       78.36       64.88     45.77 o 
 -10   2   2        6.41      -34.79     51.70 o 
  -9   2   2        0.62      -38.68     38.68 o 
  -8   2   2       53.61       99.13     43.70 o 
  -7   2   2      351.83      349.19     41.07 o 
  -6   2   2        1.28      -10.00     16.95 o 
  -5   2   2       87.09       71.59     18.17 o 
  -4   2   2      505.49      522.61     26.26 o 
  -3   2   2      124.69      125.58     15.13 o 
  -2   2   2        1.48       21.54     11.03 o 
  -1   2   2      194.43      131.49     11.48 o 
   0   2   2     1021.58      906.35     30.20 o 
   1   2   2     1427.60     1117.44     20.57 o 
   2   2   2     5071.78     4103.09     54.00 o 
   3   2   2        0.23       -8.14      8.14 o 
   4   2   2       33.74       26.84     13.42 o 
   5   2   2      118.90      130.41     18.90 o 
   6   2   2      118.86       75.13     24.58 o 
   7   2   2      117.59      129.39     33.83 o 
   8   2   2      338.06      367.24     64.08 o 
   9   2   2        7.33      -27.44     47.73 o 
 -10   3   2        1.27      -21.15     52.27 o 
  -9   3   2      217.22      110.37     54.10 o 
  -8   3   2      260.83      237.87     42.59 o 
  -7   3   2        4.23        5.77     24.87 o 
  -6   3   2        4.10        2.01     17.90 o 
  -5   3   2      507.55      540.72     29.95 o 
  -4   3   2      616.97      677.41     47.60 o 
  -3   3   2     6278.49     7610.94    116.65 o 
  -2   3   2     3182.68     2355.99     41.88 o 
  -1   3   2     9544.01    10072.64    261.99 o 
   0   3   2      219.65      215.11      9.89 o 
   1   3   2      144.59      147.49      9.47 o 
   2   3   2        6.16        9.54      6.04 o 
   3   3   2       10.56       12.52      9.32 o 
   4   3   2     3411.33     3565.38     65.63 o 
   5   3   2      515.51      480.56     46.26 o 
   6   3   2      798.46      798.80     45.25 o 
   7   3   2     3778.64     3546.62    100.84 o 
   8   3   2        4.38      -30.45     38.74 o 
   9   3   2        1.30      -41.69     41.69 o 
  -9   4   2       80.42       29.65     46.46 o 
  -8   4   2      772.54      811.46     62.13 o 
  -7   4   2      854.71      900.34     63.55 o 
  -6   4   2      465.30      558.90     44.72 o 
  -5   4   2     1596.79     1444.09     41.91 o 
  -4   4   2     5834.69     6269.71    101.00 o 
  -3   4   2     3044.16     4175.11     69.90 o 
  -2   4   2      404.90      331.54     17.67 o 
  -1   4   2    19542.97    20854.55    297.81 o 
   0   4   2     4178.05     3471.80     56.49 o 
   1   4   2     2934.20     3510.66     49.52 o 
   2   4   2    11205.07    11429.08    220.72 o 
   3   4   2       70.00      125.41     12.12 o 
   4   4   2     2681.94     3022.79     58.25 o 
   5   4   2      438.02      481.18     37.91 o 
   6   4   2        5.99      -11.07     20.41 o 
   7   4   2       32.74      109.73     33.04 o 
   8   4   2      532.95      621.11    107.26 o 
   9   4   2      310.13      327.71     67.32 o 
  -9   5   2      414.66      344.95     66.91 o 
  -8   5   2       93.69      115.33     38.72 o 
  -7   5   2        0.22       23.87     25.88 o 
  -6   5   2       51.04       64.67     30.26 o 
  -5   5   2      330.20      333.36     27.15 o 
  -4   5   2      528.29      614.59     25.64 o 
  -3   5   2    11496.90    12359.09    204.06 o 
  -1   5   2        9.23       15.47      8.82 o 
   0   5   2        2.95       -5.86      5.86 o 
   1   5   2        1.97        4.10      7.29 o 
   2   5   2      372.97      366.51     24.33 o 
   3   5   2     4247.23     4020.18    103.54 o 
   4   5   2     9434.90     9696.24    119.31 o 
   5   5   2      791.12      680.86     39.68 o 
   6   5   2     1755.56     1597.62     65.99 o 
   7   5   2     5305.34     5276.31    130.97 o 
   8   5   2       11.95       28.53     36.47 o 
   9   5   2       90.62       81.52     49.37 o 
  -9   6   2       92.27      112.59     52.75 o 
  -8   6   2      154.69      133.80     38.36 o 
  -7   6   2      346.46      333.87     42.96 o 
  -6   6   2      106.43       55.20     25.80 o 
  -5   6   2      445.34      406.53     26.23 o 
  -4   6   2     1224.73     1041.26     32.47 o 
  -3   6   2       12.59       -6.54     10.52 o 
  -2   6   2      108.50      111.88     18.76 o 
  -1   6   2     2203.72     1748.71     34.41 o 
   0   6   2    12938.02    12131.88    161.76 o 
   1   6   2     2508.60     2114.05     39.36 o 
   2   6   2      957.55      942.32     32.89 o 
   3   6   2      276.92      283.56     26.08 o 
   4   6   2        1.83       13.05     16.85 o 
   5   6   2       41.18       44.41     21.47 o 
   6   6   2      545.52      479.44     67.02 o 
   7   6   2      382.32      426.47     55.83 o 
   8   6   2       91.72       79.63     35.52 o 
   9   6   2      224.91      177.33     58.51 o 
  -9   7   2       77.25      139.59     54.44 o 
  -8   7   2       14.55      -21.71     34.35 o 
  -7   7   2      157.86      180.99     53.59 o 
  -6   7   2       65.21       49.63     25.12 o 
  -5   7   2      438.65      546.66     62.42 o 
  -4   7   2       15.92       47.75     40.36 o 
  -3   7   2      430.24      338.40     16.66 o 
  -2   7   2        0.24        4.88      7.64 o 
  -1   7   2     3686.79     3631.61     59.12 o 
   0   7   2     4785.91     4295.01     67.88 o 
   1   7   2      517.41      390.55     45.67 o 
   2   7   2       55.97      106.26     13.16 o 
   3   7   2     2360.57     2046.99     57.71 o 
   4   7   2      132.82       46.22     20.44 o 
   5   7   2        8.46      -14.62     18.97 o 
   6   7   2       25.12       -4.37     23.32 o 
   7   7   2     2269.49     2279.45     82.53 o 
   8   7   2        3.47        3.47     33.21 o 
   9   7   2        2.93      -39.13     46.08 o 
  -9   8   2        7.24      -45.46     45.46 o 
  -8   8   2       72.36       51.79     36.87 o 
  -7   8   2      755.71      651.75     54.90 o 
  -6   8   2       71.90       59.93     26.53 o 
  -5   8   2     1709.11     1828.08     75.24 o 
  -4   8   2      697.49      547.94     26.28 o 
  -3   8   2      598.26      651.46     21.39 o 
  -2   8   2      458.35      532.86     21.31 o 
  -1   8   2      103.70      119.78     25.16 o 
   0   8   2     7253.95     9346.97    130.91 o 
   1   8   2    11938.66    15846.70    466.45 o 
   2   8   2    29151.57    35038.29    391.76 o 
   3   8   2     1189.44     1554.94     50.55 o 
   4   8   2     2417.18     2745.40     75.67 o 
   5   8   2        7.59       -6.39     22.20 o 
   6   8   2       40.69      -14.08     25.86 o 
   7   8   2       30.13      108.99     34.93 o 
   8   8   2      454.59      391.29     59.58 o 
   9   8   2       45.53      103.64     50.30 o 
  -9   9   2      314.56      363.60     71.89 o 
  -8   9   2      174.35       90.71     51.35 o 
  -7   9   2        0.15      -29.22     29.22 o 
  -6   9   2        0.63      -21.95     21.95 o 
  -5   9   2     1467.61     1376.66     78.60 o 
  -4   9   2     3527.74     3126.59     63.45 o 
  -3   9   2      803.85      648.15     22.21 o 
  -2   9   2     3359.43     3377.31     62.68 o 
  -1   9   2     1563.54     1356.00     43.20 o 
   0   9   2      639.45      724.44     25.14 o 
   1   9   2      130.98      157.81     30.94 o 
   2   9   2     1799.33     2080.27     55.68 o 
   3   9   2      510.11      482.61     28.33 o 
   4   9   2     5007.44     4703.03    145.09 o 
   5   9   2     2759.86     2852.96    100.25 o 
   6   9   2      734.19      839.22     58.34 o 
   7   9   2     3921.83     4010.60    115.89 o 
   8   9   2      184.67      171.25     44.46 o 
   9   9   2      269.91      199.08     61.57 o 
  -9  10   2       55.40       58.27     52.17 o 
  -8  10   2      393.58      487.22     75.91 o 
  -7  10   2      510.55      530.78     67.18 o 
  -6  10   2      711.76      739.56     53.94 o 
  -5  10   2     1169.29     1191.83     61.32 o 
  -4  10   2       85.99       91.32     30.49 o 
  -3  10   2      180.20      179.68     30.88 o 
  -2  10   2       30.59       12.93     12.39 o 
  -1  10   2     2867.61     2721.54     63.95 o 
   0  10   2    10454.74     9518.10    137.69 o 
   1  10   2      905.56      910.80     48.50 o 
   2  10   2     1046.29     1054.65     26.90 o 
   3  10   2      194.77      215.44     21.71 o 
   4  10   2       32.63       31.30     24.46 o 
   5  10   2        4.89       -4.98     21.74 o 
   6  10   2      487.75      650.36     53.90 o 
   7  10   2       59.47       91.70     36.16 o 
   8  10   2      261.28      278.41     75.09 o 
   9  10   2      201.97      221.23     52.82 o 
  -9  11   2       32.64      -18.08     57.44 o 
  -8  11   2       39.28       75.43     51.03 o 
  -7  11   2        2.16      -12.86     55.05 o 
  -6  11   2       92.47       31.06     36.14 o 
  -5  11   2      627.02      717.92     73.64 o 
  -4  11   2      156.88      175.54     28.02 o 
  -3  11   2      889.61      829.86     26.37 o 
  -2  11   2       38.38       51.95     12.57 o 
  -1  11   2     1026.51     1088.24     54.20 o 
   0  11   2       88.27       98.73     15.73 o 
   1  11   2      351.16      386.88     26.66 o 
   2  11   2      210.55      312.59     48.14 o 
   3  11   2     3405.07     3471.99     67.83 o 
   4  11   2      253.39      284.81     34.47 o 
   5  11   2      188.35      171.83     39.57 o 
   6  11   2      309.08      261.09     42.38 o 
   7  11   2      447.85      621.81     68.67 o 
   8  11   2       23.39      -22.32     34.57 o 
   9  11   2        4.62       10.53     42.21 o 
  -9  12   2        3.22       -3.87     51.11 o 
  -8  12   2        2.77      -15.51     46.28 o 
  -7  12   2      282.02      163.63     51.46 o 
  -6  12   2        1.11      -29.65     29.65 o 
  -5  12   2      196.14      169.32     42.75 o 
  -4  12   2      330.18      378.46     72.56 o 
  -3  12   2      296.65      305.62     34.21 o 
  -2  12   2     1278.81     1327.95     34.40 o 
  -1  12   2      106.13      236.33     26.96 o 
   0  12   2     2470.06     2494.33     54.41 o 
   1  12   2     8389.77     9689.72    145.81 o 
   2  12   2    12133.54    14457.75    199.00 o 
   3  12   2      908.69     1118.62     46.90 o 
   4  12   2      233.40      293.19     35.51 o 
   5  12   2       20.71       40.65     25.31 o 
   6  12   2        5.62      -25.76     25.76 o 
   7  12   2        3.20       11.52     34.12 o 
   8  12   2      264.04      241.66     48.61 o 
  -8  13   2       48.36       88.33     55.45 o 
  -7  13   2       35.16      113.66     48.94 o 
  -6  13   2       30.27      -12.97     37.33 o 
  -5  13   2        6.23       38.09     35.32 o 
  -4  13   2     1088.05     1027.08     62.98 o 
  -3  13   2     1151.00     1027.95     43.11 o 
  -2  13   2     1288.35     1111.83     31.99 o 
  -1  13   2       12.28       -2.21     17.66 o 
   0  13   2      221.05      249.34     31.01 o 
   1  13   2       34.20       13.67     19.09 o 
   2  13   2      900.20     1055.69     33.35 o 
   3  13   2      278.50      228.16     36.82 o 
   4  13   2     1576.89     1764.89     64.37 o 
   5  13   2      461.05      415.42     44.69 o 
   6  13   2      503.50      531.28     51.80 o 
   7  13   2     1755.83     1552.37     73.45 o 
   8  13   2       16.97       15.88     51.07 o 
  -8  14   2      156.62      200.39    104.17 o 
  -7  14   2      736.80      945.72     95.02 o 
  -6  14   2      605.69      617.01     74.68 o 
  -5  14   2      422.00      677.95     69.96 o 
  -4  14   2     1102.14     1071.34     59.07 o 
  -3  14   2        1.05       14.67     22.22 o 
  -2  14   2       17.06       -6.99     14.13 o 
  -1  14   2     1221.62     1237.64     47.82 o 
   0  14   2     3197.61     2964.83     64.66 o 
   1  14   2     1753.59     1494.59     44.87 o 
   2  14   2        9.72       -2.51     14.66 o 
   3  14   2      579.84      584.26     54.87 o 
   4  14   2      156.11      154.46     31.48 o 
   5  14   2        2.45       -1.34     25.55 o 
   6  14   2       27.16        9.73     38.39 o 
   7  14   2       47.10       82.44     39.96 o 
   8  14   2      412.03      536.60     80.21 o 
  -8  15   2       64.62      104.99     59.34 o 
  -7  15   2        2.59       18.39     47.54 o 
  -6  15   2      149.27      111.97     44.42 o 
  -5  15   2       25.49       46.29     36.83 o 
  -4  15   2     1269.13     1158.23     71.64 o 
  -3  15   2        1.15      -15.50     20.80 o 
  -2  15   2      508.93      571.45     34.60 o 
  -1  15   2        0.47      -10.94     19.80 o 
   0  15   2      734.95      754.99     34.65 o 
   1  15   2      262.73      209.17     25.61 o 
   2  15   2       14.47       12.79     22.49 o 
   3  15   2       82.01      104.03     34.90 o 
   4  15   2      101.97      136.56     31.83 o 
   5  15   2      535.52      634.19     53.51 o 
   6  15   2       53.88       86.23     37.03 o 
   7  15   2       30.54      -42.67     42.67 o 
   8  15   2      155.80       61.42     76.60 o 
  -8  16   2       24.59      -29.82     52.57 o 
  -7  16   2        0.12      -43.54     46.46 o 
  -6  16   2        0.53      -12.47     40.98 o 
  -5  16   2       71.82       81.74     40.03 o 
  -4  16   2       58.24       16.44     34.34 o 
  -3  16   2     1315.39     1411.15     57.46 o 
  -2  16   2       37.95       58.38     18.48 o 
  -1  16   2     2773.82     2630.54     75.49 o 
   0  16   2      827.63     1064.17     39.41 o 
   1  16   2        6.89      -10.14     17.75 o 
   2  16   2       32.47       38.48     23.23 o 
   3  16   2        3.77       33.25     31.56 o 
   4  16   2       15.18       18.61     35.28 o 
   5  16   2       92.02      117.31     34.62 o 
   6  16   2        6.25       -1.23     39.24 o 
   7  16   2       32.84      -15.89     49.97 o 
   8  16   2        3.86       14.92     55.14 o 
  -7  17   2        0.60      -44.68     50.11 o 
  -6  17   2       14.09      -16.39     43.08 o 
  -5  17   2        8.81      -39.52     39.52 o 
  -4  17   2        1.02      -35.78     37.00 o 
  -3  17   2     1867.41     1613.35     62.78 o 
  -2  17   2      217.72      177.03     23.41 o 
  -1  17   2      214.44      186.92     42.84 o 
   0  17   2       14.43       59.25     23.13 o 
   1  17   2        8.71      -12.41     18.51 o 
   2  17   2        3.41       27.89     29.73 o 
   3  17   2      158.84      210.39     44.29 o 
   4  17   2      655.95      672.87     74.37 o 
   5  17   2       72.65        5.01     38.88 o 
   6  17   2      244.37      175.57     51.43 o 
   7  17   2      763.95      842.57     89.61 o 
  -7  18   2      147.73      153.16     60.11 o 
  -6  18   2      165.64      203.52     62.55 o 
  -5  18   2      210.04      267.17     91.19 o 
  -4  18   2        1.55      -33.52     33.52 o 
  -3  18   2        6.30        5.71     27.21 o 
  -2  18   2        5.95        2.96     25.84 o 
  -1  18   2      317.12      325.96     71.84 o 
   0  18   2     1090.22      946.83     49.39 o 
   1  18   2      143.56      154.58     25.05 o 
   2  18   2        1.70      -15.95     30.15 o 
   3  18   2       34.31       58.03     38.52 o 
   4  18   2       40.11       -6.15     35.83 o 
   5  18   2       24.10      -15.31     41.26 o 
   6  18   2       89.15      136.77     64.93 o 
   7  18   2       55.37       27.81     61.66 o 
  -7  19   2        6.49      -39.26     56.96 o 
  -6  19   2        5.80       12.36     51.43 o 
  -5  19   2       65.10       95.78     49.94 o 
  -4  19   2       34.11       13.94     39.28 o 
  -3  19   2       25.90      -15.58     35.22 o 
  -2  19   2     2135.50     2201.05     77.17 o 
  -1  19   2     1834.31     1594.51     69.07 o 
   0  19   2      137.89      180.43     36.50 o 
   1  19   2       84.10       39.90     30.07 o 
   2  19   2        4.12      -25.50     25.50 o 
   3  19   2      719.28      881.01    108.46 o 
   4  19   2       83.04       95.14     41.52 o 
   5  19   2        1.91      -29.06     38.68 o 
   6  19   2      400.53      360.99     65.61 o 
   7  19   2       35.62       -3.57     53.26 o 
  -6  20   2        7.40      -49.78     52.19 o 
  -5  20   2       44.79       32.02     48.27 o 
  -4  20   2       43.72      -34.05     40.07 o 
  -3  20   2      343.17      387.31     61.68 o 
  -2  20   2     2447.33     2561.74     85.46 o 
  -1  20   2     4706.06     4204.28     96.34 o 
   0  20   2     5643.46     6336.81    144.80 o 
   1  20   2        6.15       -7.11     31.72 o 
   2  20   2     1101.29     1109.34     98.24 o 
   3  20   2      345.55      361.65     60.07 o 
   4  20   2        4.96      -35.10     35.10 o 
   5  20   2      102.62       39.45     44.95 o 
   6  20   2       28.38       40.80     52.09 o 
  -6  21   2        0.94      -51.55     51.55 o 
  -5  21   2        8.22        8.52     44.52 o 
  -4  21   2       53.61        4.75     40.77 o 
  -3  21   2      159.44       94.99     41.88 o 
  -2  21   2       43.90       79.00     33.77 o 
  -1  21   2      306.76      379.65     40.60 o 
   0  21   2       85.39      118.84     36.43 o 
   1  21   2      211.57      228.41     54.02 o 
   2  21   2       24.34      -11.14     44.20 o 
   3  21   2        0.76      -23.88     60.11 o 
   4  21   2        5.13      -25.23     38.58 o 
   5  21   2       74.62       13.40     42.63 o 
   6  21   2        0.28       41.18     49.56 o 
  -6  22   2       18.07       32.78     56.42 o 
  -5  22   2       75.27       80.41     57.50 o 
  -4  22   2        0.08      -45.60     45.60 o 
  -3  22   2        4.56      -40.77     40.77 o 
  -2  22   2       33.67      -14.81     31.94 o 
  -1  22   2       71.17       45.74     33.96 o 
   0  22   2      376.48      292.58     56.17 o 
   1  22   2       58.87      -10.35     49.46 o 
   2  22   2        0.52      -27.71     39.81 o 
   3  22   2        3.25      -45.35     45.35 o 
   4  22   2       19.83      -42.93     66.81 o 
   5  22   2        0.12        1.36     47.32 o 
  -5  23   2       38.22       44.97     55.47 o 
  -4  23   2      156.04      259.35     65.80 o 
  -3  23   2       23.33      -19.97     45.17 o 
  -2  23   2      171.12      293.47     59.10 o 
  -1  23   2       63.45        4.87     34.26 o 
   0  23   2        9.79       22.46     39.79 o 
   1  23   2        0.80      -31.50     43.65 o 
   2  23   2       75.64       92.51     52.83 o 
   3  23   2      242.04      308.62     66.75 o 
   4  23   2       15.84       15.97     76.77 o 
   5  23   2       99.30       -3.09     75.91 o 
  -4  24   2        9.48       12.22     55.56 o 
  -3  24   2        6.70      -12.41     72.39 o 
  -2  24   2       11.21      -41.15     41.15 o 
  -1  24   2        0.81       55.37     43.65 o 
   0  24   2      101.02      177.32     50.83 o 
   1  24   2      130.02      243.88     91.03 o 
   2  24   2        3.10      -24.55     52.70 o 
   3  24   2       10.25       10.37     52.87 o 
   4  24   2       30.75        2.84     57.63 o 
  -4  25   2        0.19      -51.71     51.71 o 
  -3  25   2      106.47       63.23     50.26 o 
  -2  25   2       25.02      -58.23     76.59 o 
  -1  25   2        7.96      -21.60     47.43 o 
   0  25   2        0.48       40.53     81.07 o 
   1  25   2        6.33       -8.33     58.14 o 
   2  25   2       17.39       -1.11     63.20 o 
   3  25   2        6.15       16.03     59.46 o 
  -3  26   2       42.30      179.48     98.07 o 
  -2  26   2       12.75      -33.32     77.47 o 
  -1  26   2       83.03       44.31     84.16 o 
   0  26   2       15.00       -5.32     81.75 o 
   1  26   2       19.98       63.39     59.10 o 
   2  26   2        0.59       16.56     59.79 o 
   3  26   2       14.93      -34.45     59.30 o 
  -1  27   2        0.17      -24.05     88.63 o 
   0  27   2        5.64       -7.38     75.05 o 
   1  27   2        0.23      -40.79     60.71 o 
 -10   1   3      241.88      264.48     65.28 o 
  -9   1   3       13.94      -13.76     40.91 o 
  -8   1   3      632.36      510.22     87.42 o 
  -7   1   3        0.46       20.09     22.92 o 
  -6   1   3      601.73      726.72     41.17 o 
  -5   1   3     3277.81     3968.25     77.95 o 
  -4   1   3     7516.17     7508.21    117.04 o 
  -3   1   3     5353.75     6025.64     94.09 o 
  -2   1   3    17935.42    17255.76    502.44 o 
  -1   1   3     6429.09     6697.93    130.33 o 
   0   1   3     1331.48     1240.42     34.04 o 
   1   1   3      267.11      316.89      9.58 o 
   2   1   3      524.04      476.92     12.30 o 
   3   1   3      111.92      146.02     15.10 o 
   4   1   3     7200.17     6988.53    137.19 o 
   5   1   3      231.14      243.40     33.15 o 
   6   1   3       16.02       11.43     22.68 o 
   7   1   3      129.63      102.45     41.93 o 
   8   1   3     1760.30     1625.16     94.42 o 
   9   1   3       72.53       59.38     52.09 o 
 -10   2   3       98.82      140.06     58.27 o 
  -9   2   3      137.94       52.36     47.02 o 
  -8   2   3      108.72      122.37     44.47 o 
  -7   2   3     1419.98     1258.59     57.21 o 
  -6   2   3      545.55      602.87     37.81 o 
  -5   2   3      287.24      249.58     25.27 o 
  -4   2   3     1644.96     1258.61     36.97 o 
  -3   2   3     8473.57     9855.63    140.10 o 
  -2   2   3     4688.55     4835.46     74.47 o 
   0   2   3    13279.77    15243.50    193.05 o 
   1   2   3    34680.48    42602.25    417.57 o 
   2   2   3    25443.62    30071.06    307.42 o 
   3   2   3     2893.07     2731.33     44.90 o 
   4   2   3     6560.84     7734.20    119.96 o 
   5   2   3       34.45       35.44     15.19 o 
   6   2   3      101.10       77.15     24.63 o 
   7   2   3     2083.05     1904.86     96.18 o 
   8   2   3      384.36      600.18     76.33 o 
   9   2   3      211.50      124.04     53.93 o 
 -10   3   3      173.05      160.67     60.42 o 
  -9   3   3       81.68       86.49     49.77 o 
  -8   3   3      474.68      527.85     51.99 o 
  -7   3   3       92.81      165.29     38.44 o 
  -6   3   3       73.21       87.69     22.24 o 
  -5   3   3     4916.65     4866.84     89.76 o 
  -4   3   3     5539.34     6072.12    100.07 o 
  -3   3   3       57.34      121.46     17.06 o 
  -2   3   3      323.28      454.99     23.60 o 
   0   3   3      482.94      510.87     15.30 o 
   1   3   3        1.42       -5.96      5.96 o 
   2   3   3        0.92       -4.92      8.61 o 
   3   3   3      805.73      554.19     20.81 o 
   4   3   3     6708.91     7241.85    109.93 o 
   5   3   3      826.26      771.22     30.02 o 
   6   3   3       11.09       -8.33     20.05 o 
   7   3   3      230.05      219.05     38.77 o 
   8   3   3     1684.56     1782.32    123.30 o 
   9   3   3       27.01        5.08     47.82 o 
  -9   4   3        6.72      -46.27     46.27 o 
  -8   4   3       92.81       86.86     37.25 o 
  -7   4   3      172.29      204.73     36.38 o 
  -6   4   3      272.04      268.45     39.94 o 
  -5   4   3        0.64       21.19     16.53 o 
  -4   4   3      505.64      460.33     34.21 o 
  -3   4   3      179.68      252.20     25.36 o 
  -1   4   3      116.18      117.48     13.93 o 
   0   4   3      365.91      298.07     11.87 o 
   1   4   3     7698.08     6832.79    111.82 o 
   2   4   3      233.80      366.67     16.42 o 
   3   4   3     1041.57     1005.43     27.13 o 
   4   4   3        3.53       10.91      7.80 o 
   5   4   3       48.24       22.40     19.89 o 
   6   4   3        1.63      -19.05     19.05 o 
   7   4   3        3.21      -23.29     23.29 o 
   8   4   3      846.70     1011.50     91.19 o 
   9   4   3        9.02       38.19     46.36 o 
  -9   5   3        4.47      -23.88     49.68 o 
  -8   5   3      216.68      238.29     54.15 o 
  -7   5   3      169.46      253.21     41.79 o 
  -6   5   3       10.41       -0.02     21.87 o 
  -5   5   3     1978.29     1971.02     57.51 o 
  -4   5   3      330.65      443.15     39.85 o 
  -3   5   3      166.66      174.73     16.77 o 
  -2   5   3      620.30      707.64     18.80 o 
  -1   5   3      918.59      898.10     35.66 o 
   0   5   3     2348.42     2360.02     40.79 o 
   1   5   3     1740.98     1751.26     32.43 o 
   2   5   3        0.30       -0.66      7.84 o 
   3   5   3     4036.03     4638.75     75.75 o 
   5   5   3      941.86     1027.42     75.18 o 
   6   5   3       61.44       67.89     25.95 o 
   7   5   3        0.45      -10.21     27.29 o 
   8   5   3      251.78      273.58     57.15 o 
   9   5   3       25.30       -9.75     48.29 o 
  -9   6   3       60.22       20.30     45.48 o 
  -8   6   3      528.41      513.54     55.47 o 
  -7   6   3      658.77      624.67     52.23 o 
  -6   6   3      791.65      891.87     81.86 o 
  -5   6   3      536.63      569.09     37.31 o 
  -4   6   3      411.63      390.59     37.04 o 
  -3   6   3     2459.85     2651.18     51.02 o 
  -1   6   3    15269.67    16265.00    352.81 o 
   0   6   3    32027.34    33803.93    391.23 o 
   1   6   3     8743.14     9670.31    134.62 o 
   2   6   3     3859.95     5356.77     83.05 o 
   3   6   3    19668.65    25898.07    396.70 o 
   4   6   3      173.79      204.43     27.48 o 
   5   6   3     1164.89     1384.57     54.00 o 
   6   6   3     1120.01     1081.23     53.09 o 
   7   6   3      470.28      469.29     49.34 o 
   8   6   3      141.84      124.03     37.54 o 
   9   6   3      324.86      367.08     67.87 o 
  -9   7   3      387.72      431.76     70.91 o 
  -8   7   3       92.54       59.87     57.28 o 
  -7   7   3      100.77      101.45     32.91 o 
  -6   7   3        3.05       21.21     22.97 o 
  -5   7   3     3480.31     3471.93     95.66 o 
  -4   7   3     2492.61     1862.20     46.04 o 
  -3   7   3      200.27      135.80     27.22 o 
  -2   7   3     3727.70     4116.93     77.88 o 
  -1   7   3    13674.72    13518.76    208.58 o 
   0   7   3     3308.77     3176.09     54.49 o 
   1   7   3      150.47      103.79     12.94 o 
   2   7   3      108.88      127.65     13.14 o 
   3   7   3     2894.17     3020.89     74.87 o 
   4   7   3     2097.10     1870.48     60.45 o 
   5   7   3     5551.48     5354.92    138.66 o 
   6   7   3       21.24       -4.03     23.82 o 
   7   7   3      333.85      409.85     53.63 o 
   8   7   3      287.77      445.01     53.72 o 
   9   7   3      268.13      361.56    141.35 o 
  -9   8   3       62.41      128.25     55.69 o 
  -8   8   3       25.42       -4.32     39.49 o 
  -7   8   3      156.26      208.66     43.92 o 
  -6   8   3      283.71      361.22     39.12 o 
  -5   8   3        1.64      -20.87     24.51 o 
  -4   8   3       35.20       17.90     15.58 o 
  -3   8   3       26.85        6.70     10.35 o 
  -2   8   3      921.28      786.29     30.45 o 
  -1   8   3     1703.59     1235.85     32.99 o 
   0   8   3     7838.62     7083.95    104.85 o 
   1   8   3     4463.05     4374.10     73.14 o 
   2   8   3     6640.88     5908.53     98.39 o 
   3   8   3      897.68      918.56     39.23 o 
   4   8   3      151.67      107.78     25.82 o 
   5   8   3       23.00       52.18     36.67 o 
   6   8   3      264.29      219.15     36.97 o 
   7   8   3        2.50      -19.52     27.73 o 
   8   8   3      605.14      757.70     63.62 o 
   9   8   3       99.69      170.96     58.85 o 
  -9   9   3        0.46      -13.75     52.53 o 
  -8   9   3       47.89       59.90     48.87 o 
  -7   9   3      204.36      187.45     47.34 o 
  -6   9   3      258.06      308.12     39.87 o 
  -5   9   3     1069.11     1130.37     50.48 o 
  -4   9   3       12.95       -9.12     14.48 o 
  -3   9   3     2262.15     2349.05     44.85 o 
  -2   9   3     2026.36     2090.18     53.54 o 
  -1   9   3     1716.28     2139.29     38.21 o 
   0   9   3      466.68      514.70     35.38 o 
   1   9   3     1725.06     1553.43     38.72 o 
   2   9   3      330.31      324.23     29.53 o 
   3   9   3       73.54      125.85     23.29 o 
   4   9   3        4.84        4.86     20.36 o 
   5   9   3      569.19      713.42     48.18 o 
   6   9   3     2278.15     2135.30     77.30 o 
   7   9   3     2085.29     2063.74    107.08 o 
   8   9   3        0.35       -9.10     32.41 o 
   9   9   3        4.70       23.94     54.70 o 
  -9  10   3       17.65      -26.75     49.68 o 
  -8  10   3      258.15      273.66     59.00 o 
  -7  10   3      359.58      291.56     55.28 o 
  -6  10   3       95.83       61.21     35.88 o 
  -5  10   3      526.74      647.83     47.01 o 
  -4  10   3      478.21      510.93     31.87 o 
  -3  10   3     2515.76     2778.53     51.81 o 
  -2  10   3     1274.15     1364.60     55.34 o 
  -1  10   3     2604.40     3344.68     53.56 o 
   0  10   3      768.22      647.48     27.54 o 
   1  10   3    17953.62    21588.25    283.30 o 
   2  10   3     9754.60    11055.01    158.58 o 
   3  10   3     3489.64     3728.82     90.13 o 
   4  10   3      574.99      726.04     86.80 o 
   5  10   3     2801.56     2824.22     85.51 o 
   6  10   3     2105.00     2131.90     78.20 o 
   7  10   3       23.74       28.43     37.71 o 
   8  10   3       53.41       29.23     36.61 o 
   9  10   3      112.60       60.68     52.40 o 
  -9  11   3      100.71       59.46     56.52 o 
  -8  11   3       69.66       75.85     54.08 o 
  -7  11   3      197.95      283.35     57.51 o 
  -6  11   3        7.21      -22.55     33.54 o 
  -5  11   3     2513.02     2392.87     98.79 o 
  -4  11   3     2734.93     2387.52     63.03 o 
  -3  11   3       60.60       74.37     13.97 o 
  -2  11   3     3781.96     3758.60    117.91 o 
  -1  11   3     3564.89     3526.28     57.10 o 
   0  11   3      172.66      215.99     28.66 o 
   1  11   3      274.71      335.98     24.34 o 
   2  11   3      986.52      972.06     35.70 o 
   3  11   3      383.40      321.59     32.29 o 
   4  11   3     1441.50     1462.85     57.06 o 
   5  11   3     4178.92     4096.41    108.36 o 
   6  11   3     1076.56      969.40     58.17 o 
   7  11   3     1256.36     1210.40     64.54 o 
   8  11   3      107.15       78.87     40.83 o 
   9  11   3      104.28       83.46     45.77 o 
  -9  12   3       26.18        9.52     53.45 o 
  -8  12   3      163.49      245.86     69.13 o 
  -7  12   3       60.09       90.38     49.37 o 
  -6  12   3       70.20       82.22     41.19 o 
  -5  12   3      602.26      699.78     68.89 o 
  -4  12   3     1024.87     1033.76     50.88 o 
  -3  12   3       45.97       91.43     19.07 o 
  -2  12   3       10.49       -9.47     14.61 o 
  -1  12   3      251.38      219.24     17.54 o 
   0  12   3     2824.69     2723.29     57.85 o 
   1  12   3     3681.11     3695.71     72.27 o 
   2  12   3     3297.76     3229.19     66.42 o 
   3  12   3     1633.73     1528.51     56.04 o 
   4  12   3      169.85      119.83     28.16 o 
   5  12   3      138.84      158.61     33.99 o 
   6  12   3      457.25      415.81     48.51 o 
   7  12   3      290.42      444.37     54.11 o 
   8  12   3      158.84      258.79     51.21 o 
  -8  13   3      102.51      214.72     63.56 o 
  -7  13   3        0.32      -38.17     40.25 o 
  -6  13   3        1.20      -20.10     33.91 o 
  -5  13   3      293.25      309.86     52.14 o 
  -4  13   3      527.53      577.02     41.84 o 
  -3  13   3      608.34      584.02     57.63 o 
  -2  13   3      167.12      271.43     26.64 o 
  -1  13   3      792.54      656.69     25.66 o 
   0  13   3       75.87       75.76     17.07 o 
   1  13   3        1.30       -8.39     15.28 o 
   2  13   3       14.70        4.62     13.86 o 
   3  13   3      294.08      403.46     72.10 o 
   4  13   3      196.15      216.42     32.34 o 
   5  13   3        0.57      -14.52     23.70 o 
   6  13   3      105.34       14.11     32.54 o 
   7  13   3        6.31        4.54     35.74 o 
   8  13   3        0.25      -18.02     36.63 o 
  -8  14   3       32.72       37.42     49.15 o 
  -7  14   3       61.10      -16.46     47.41 o 
  -6  14   3      262.25      268.94     55.12 o 
  -5  14   3        3.44        8.86     33.03 o 
  -4  14   3       17.46       -5.41     24.37 o 
  -3  14   3       93.72       71.43     20.46 o 
  -2  14   3      527.25      685.85     33.96 o 
  -1  14   3      925.29     1145.74     44.59 o 
   0  14   3     5331.73     5299.66     95.47 o 
   1  14   3       34.68       26.90     16.42 o 
   2  14   3        0.47      -13.68     13.68 o 
   3  14   3     1026.72     1249.35    141.87 o 
   4  14   3      425.20      627.28     60.49 o 
   5  14   3       35.87      -23.56     23.56 o 
   6  14   3      408.63      404.07     49.24 o 
   7  14   3       83.37       44.46     41.78 o 
   8  14   3        5.85        7.22     52.12 o 
  -8  15   3       86.83       85.07     62.90 o 
  -7  15   3        9.78       15.42     44.64 o 
  -6  15   3       67.04       92.92     43.28 o 
  -5  15   3      543.13      573.19     69.28 o 
  -4  15   3       90.57       83.06     29.97 o 
  -3  15   3      230.09      254.13     35.83 o 
  -2  15   3     1284.95     1201.37     36.91 o 
  -1  15   3      853.48      749.92     34.49 o 
   0  15   3       46.53       28.17     17.31 o 
   1  15   3       86.44       51.91     18.79 o 
   2  15   3       68.18       56.57     23.13 o 
   3  15   3      365.75      391.32     66.98 o 
   4  15   3       80.83       32.56     26.34 o 
   5  15   3      620.16      649.73     70.89 o 
   6  15   3       19.60       15.65     32.74 o 
   7  15   3        9.71      -34.03     34.03 o 
   8  15   3      182.74       92.94     74.45 o 
  -8  16   3       84.27       91.42     83.98 o 
  -7  16   3        1.50      -46.09     46.09 o 
  -6  16   3      216.40      209.78     59.93 o 
  -5  16   3       30.18       43.66     41.13 o 
  -4  16   3      117.26       93.24     42.85 o 
  -3  16   3      137.48      169.38     45.37 o 
  -2  16   3        5.23      -15.28     16.35 o 
  -1  16   3       25.05       65.85     20.83 o 
   0  16   3      243.38      233.24     35.89 o 
   1  16   3     1939.57     1726.76     51.13 o 
   2  16   3     1817.26     1508.76     60.35 o 
   3  16   3      874.40      950.92     74.14 o 
   4  16   3      260.52      237.84     86.13 o 
   5  16   3        0.69      -26.75     26.75 o 
   6  16   3       67.78      -30.43     30.43 o 
   7  16   3      123.61      127.03     54.03 o 
  -7  17   3       74.31       68.18     55.80 o 
  -6  17   3       96.68       37.44     43.38 o 
  -5  17   3       49.83      -20.14     40.21 o 
  -4  17   3        0.92      -20.32     32.94 o 
  -3  17   3      624.14      777.27     66.00 o 
  -2  17   3       10.67      -12.06     17.47 o 
  -1  17   3      276.90      339.51     36.24 o 
   0  17   3      102.04      143.80     31.79 o 
   1  17   3       47.16       39.48     25.37 o 
   2  17   3       17.06       -5.52     24.39 o 
   3  17   3       50.38        9.36     34.15 o 
   4  17   3        6.17      -33.11     53.16 o 
   5  17   3      498.83      578.45     71.61 o 
   6  17   3       29.40       -8.01     42.06 o 
   7  17   3      168.35      197.33     77.97 o 
  -7  18   3       56.81       23.36     54.80 o 
  -6  18   3       41.10      -10.59     74.71 o 
  -5  18   3        2.18      -37.61     37.61 o 
  -4  18   3       67.14       70.21     45.04 o 
  -3  18   3       81.69       59.91     39.68 o 
  -2  18   3      439.38      366.00     36.18 o 
  -1  18   3       66.60       53.78     23.08 o 
   0  18   3        4.76       47.29     41.76 o 
   1  18   3      212.77      127.67     31.76 o 
   2  18   3      166.76       98.32     34.55 o 
   3  18   3      250.77      201.63     40.26 o 
   4  18   3      292.99      172.18     98.07 o 
   5  18   3      121.32      101.15     47.30 o 
   6  18   3        0.39       -3.39     44.32 o 
   7  18   3       38.60       81.21     70.07 o 
  -7  19   3       57.11       15.97     54.36 o 
  -6  19   3       46.82       98.56     51.95 o 
  -5  19   3       36.29      -38.56     45.38 o 
  -4  19   3       40.61      -36.60     41.16 o 
  -3  19   3      511.53      560.00     51.91 o 
  -2  19   3      933.38      980.07     63.10 o 
  -1  19   3       61.78       91.15     27.23 o 
   0  19   3        1.05      -23.80     27.03 o 
   1  19   3      197.89      174.50     87.94 o 
   2  19   3       19.53        0.03     42.07 o 
   3  19   3       16.52      -22.76     30.06 o 
   4  19   3      136.93       61.87     42.06 o 
   5  19   3       21.34       -0.33     42.52 o 
   6  19   3       21.18      -15.73     48.22 o 
   7  19   3       20.17       73.08     54.71 o 
  -6  20   3       95.59      125.49     58.45 o 
  -5  20   3       66.37       50.62     48.73 o 
  -4  20   3        0.58      -10.40     43.25 o 
  -3  20   3       13.63      -26.43     35.86 o 
  -2  20   3       85.12      130.46     36.11 o 
  -1  20   3      156.96      152.07     33.09 o 
   0  20   3      120.73       10.85     33.93 o 
   1  20   3      252.00      194.22     55.65 o 
   2  20   3      358.71      311.78     61.38 o 
   3  20   3      125.77       75.09     47.33 o 
   4  20   3        6.12      -31.89     31.89 o 
   5  20   3       12.96      -19.82     41.62 o 
   6  20   3        9.19      -10.77     47.83 o 
  -6  21   3      132.49       84.08     62.21 o 
  -5  21   3       12.25      -46.54     46.54 o 
  -4  21   3        1.12      -45.43     45.43 o 
  -3  21   3      935.22      984.04     95.06 o 
  -2  21   3        1.31      -26.75     29.82 o 
  -1  21   3        7.87       35.66     28.52 o 
   0  21   3       71.59       33.99     33.66 o 
   1  21   3       21.19      -29.89     39.99 o 
   2  21   3       96.13      103.78     47.47 o 
   3  21   3      104.39      186.31     56.36 o 
   4  21   3        0.63      -26.00     44.20 o 
   5  21   3      187.80      226.32     63.12 o 
   6  21   3       18.74       33.55     50.64 o 
  -5  22   3       14.28        5.04     47.78 o 
  -4  22   3        0.40      -44.60     45.70 o 
  -3  22   3      169.99      125.29     95.75 o 
  -2  22   3       26.96      -21.33     34.06 o 
  -1  22   3       27.91       -9.59     30.91 o 
   0  22   3      130.55      186.15     51.59 o 
   1  22   3        1.98      -36.95     41.79 o 
   2  22   3        6.19       35.17     53.00 o 
   3  22   3      138.46       75.90     53.41 o 
   4  22   3      112.82       60.61     52.64 o 
   5  22   3        1.36        6.30     50.22 o 
  -5  23   3       15.49      -20.46     63.80 o 
  -4  23   3        2.17       10.73     54.61 o 
  -3  23   3       67.71       72.55     59.25 o 
  -2  23   3      258.54      173.34     45.74 o 
  -1  23   3        8.00      -16.93     34.18 o 
   0  23   3        5.24      -39.01     39.01 o 
   1  23   3        5.49      -60.69     60.97 o 
   2  23   3        0.54      -46.63     46.63 o 
   3  23   3       26.39        5.09     50.22 o 
   4  23   3        3.72      -38.76     48.69 o 
   5  23   3        3.58        6.05     49.42 o 
  -4  24   3       30.27      109.52     63.38 o 
  -3  24   3       16.58      -45.44     47.13 o 
  -2  24   3        0.89       -6.93     45.21 o 
  -1  24   3       17.27      -12.73     37.08 o 
   0  24   3       46.49       -1.17     45.75 o 
   1  24   3      207.34      141.88     67.93 o 
   2  24   3      188.06      125.32     58.39 o 
   3  24   3       23.29      -51.36     51.36 o 
   4  24   3        0.10      -16.02     50.93 o 
  -3  25   3        2.81      -24.65     45.47 o 
  -2  25   3       61.38      128.69     57.86 o 
  -1  25   3      153.51      273.77     94.29 o 
   0  25   3       42.49      -60.80     75.73 o 
   1  25   3        0.05        5.74     54.56 o 
   2  25   3       16.32       40.86     61.66 o 
   3  25   3        4.84      -45.90     56.38 o 
  -2  26   3        0.21       -6.35     69.04 o 
  -1  26   3       10.13       60.97     80.89 o 
   0  26   3      107.73       71.79     84.67 o 
   1  26   3       64.81      249.66     91.88 o 
   2  26   3       78.77       15.24     57.67 o 
   0  27   3       11.01       37.61     78.49 o 
  -9   0   4       25.54       38.13     69.21 o 
  -8   0   4      660.74      628.60    102.19 o 
  -7   0   4      420.44      441.00     54.19 o 
  -6   0   4       24.89       11.86     26.51 o 
  -5   0   4     2881.65     2359.03     80.51 o 
  -4   0   4      328.68      267.18     35.92 o 
  -3   0   4      134.40       91.18     23.27 o 
  -2   0   4    22697.80    24677.86    443.18 o 
  -1   0   4    62296.43    69531.24   1637.07 o 
   0   0   4     5094.60     6420.06    214.52 o 
   2   0   4    33912.13    45548.33    543.61 o 
   4   0   4    27149.24    31127.22    462.19 o 
   5   0   4      568.32      594.20     77.37 o 
   6   0   4       44.53       92.05     34.87 o 
   7   0   4      180.81       93.78     61.83 o 
   8   0   4      753.79      890.53    127.78 o 
   9   0   4      459.89      357.25     92.75 o 
  -9   1   4       23.30       -5.64     43.89 o 
  -8   1   4        1.91      -38.33     41.73 o 
  -7   1   4      103.38      114.09     27.63 o 
  -6   1   4       46.70       21.67     19.08 o 
  -5   1   4      129.88      158.94     22.98 o 
  -4   1   4     5752.08     6585.85    108.06 o 
  -3   1   4     1260.47     1097.12     44.29 o 
  -2   1   4    22316.47    23919.62    304.40 o 
  -1   1   4    16667.40    17077.79    511.88 o 
   0   1   4     3019.19     3115.42     60.90 o 
   1   1   4      989.50     1184.10     22.33 o 
   2   1   4      167.97      143.45     10.26 o 
   3   1   4      146.80      132.88     11.38 o 
   4   1   4     8247.55     7676.09    102.39 o 
   5   1   4       10.83        6.56     15.17 o 
   6   1   4       43.15       34.76     24.00 o 
   7   1   4      227.19      206.94     49.95 o 
   8   1   4      147.04      139.07     51.55 o 
   9   1   4       62.13       16.00     47.54 o 
  -9   2   4        2.93      -38.66     42.74 o 
  -8   2   4        9.14       30.96     28.48 o 
  -7   2   4       85.21       25.41     28.37 o 
  -6   2   4       51.80       23.01     18.94 o 
  -5   2   4       75.74       46.99     17.08 o 
  -4   2   4      350.54      335.67     29.10 o 
  -3   2   4       22.49       12.37     11.29 o 
  -2   2   4     4157.33     3922.03     74.86 o 
   0   2   4     2428.83     2214.64     48.46 o 
   1   2   4      800.28      472.48     15.47 o 
   2   2   4      852.99      569.55     16.18 o 
   3   2   4      233.43      156.28     12.54 o 
   4   2   4      158.38      131.59     13.25 o 
   5   2   4      183.88      148.45     26.07 o 
   6   2   4       31.71        4.07     21.02 o 
   7   2   4        6.36      -29.70     30.32 o 
   8   2   4        0.40      -10.73     39.54 o 
   9   2   4       22.32      -34.03     46.55 o 
  -9   3   4       50.00      -42.76     42.76 o 
  -8   3   4       46.70       -6.42     33.43 o 
  -7   3   4        4.99      -11.20     26.79 o 
  -6   3   4      157.14      142.48     28.56 o 
  -5   3   4        0.66      -15.38     15.84 o 
  -4   3   4     6583.61     7205.38    173.90 o 
  -3   3   4      918.84     1228.74     33.85 o 
  -2   3   4     1029.81     1145.29     32.71 o 
  -1   3   4        5.27       -0.36      9.14 o 
   0   3   4     1003.95      879.24     24.95 o 
   1   3   4      191.31      163.01     12.11 o 
   2   3   4      901.91      719.01     17.68 o 
   3   3   4       28.07       14.55      8.01 o 
   4   3   4      991.26     1115.44     27.96 o 
   5   3   4      491.18      610.65     33.28 o 
   6   3   4      553.96      735.02    105.28 o 
   7   3   4       17.38      -35.22     35.22 o 
   8   3   4       22.07       54.16     43.48 o 
   9   3   4       25.86       74.00     50.19 o 
  -9   4   4       79.76        9.45     67.84 o 
  -8   4   4      593.81      489.95     53.40 o 
  -7   4   4     1031.39      901.82     52.99 o 
  -6   4   4      825.25      795.54     41.42 o 
  -5   4   4     1336.09     1330.25     42.37 o 
  -4   4   4      129.89      156.77     20.24 o 
  -2   4   4     1171.63      854.67     23.69 o 
  -1   4   4      197.69      349.90     20.30 o 
   0   4   4    19062.07    19912.79    261.41 o 
   1   4   4     5456.41     5032.38     63.86 o 
   2   4   4     2950.56     3030.16     50.30 o 
   3   4   4      985.79     1011.78     36.79 o 
   4   4   4     3131.49     3822.85     71.41 o 
   5   4   4      204.44      302.60     44.01 o 
   6   4   4        0.75       -7.47     30.10 o 
   7   4   4      805.94      898.55     63.07 o 
   8   4   4      810.58      958.10     90.21 o 
   9   4   4      312.56      214.49     59.33 o 
  -9   5   4       45.45      -52.22     67.67 o 
  -8   5   4       87.51      173.27     41.30 o 
  -7   5   4       20.05       28.79     29.62 o 
  -6   5   4       11.50        9.32     19.66 o 
  -5   5   4        1.23      -12.39     15.24 o 
  -4   5   4     5566.64     5612.30     96.10 o 
  -3   5   4    14994.20    15346.18    286.36 o 
  -2   5   4      722.43      754.79     21.97 o 
  -1   5   4     8235.78     8349.90    138.23 o 
   0   5   4     7365.37     7836.11    111.32 o 
   1   5   4      938.94      841.28     22.14 o 
   2   5   4      301.13      295.23     17.68 o 
   3   5   4      357.50      324.43     19.45 o 
   4   5   4     2971.20     2988.52     60.29 o 
   5   5   4     2936.64     3096.68    111.67 o 
   6   5   4     1466.74     1472.20     64.62 o 
   7   5   4      100.65       92.06     34.47 o 
   8   5   4        7.48       23.25     45.30 o 
   9   5   4       17.23      -42.88     47.66 o 
  -9   6   4       11.33      -46.51     46.51 o 
  -8   6   4       95.16       63.21     44.92 o 
  -7   6   4      103.34       63.05     32.51 o 
  -6   6   4      661.30      640.28     48.80 o 
  -5   6   4       93.24       69.72     20.24 o 
  -4   6   4     1136.13      948.03     40.11 o 
  -3   6   4      477.70      511.08     37.10 o 
  -2   6   4        3.40       -1.57     12.26 o 
  -1   6   4       10.76       -9.46     10.83 o 
   0   6   4     1668.87     1239.59     31.19 o 
   1   6   4     1327.94     1042.42     24.02 o 
   2   6   4       10.55       -8.78      8.78 o 
   3   6   4      597.95      521.99     21.50 o 
   4   6   4     2121.40     1890.59     47.12 o 
   5   6   4      210.16      189.35     32.69 o 
   6   6   4       44.63       10.17     25.62 o 
   7   6   4       16.22       -5.02     29.02 o 
   8   6   4      370.58      342.04     62.35 o 
   9   6   4      105.19      125.58     56.68 o 
  -9   7   4        7.36      -22.47     46.23 o 
  -8   7   4       49.18      -17.25     41.97 o 
  -7   7   4       11.49      -33.28     33.28 o 
  -6   7   4       45.83       72.76     28.43 o 
  -5   7   4      402.92      383.93     41.15 o 
  -4   7   4      157.96      160.08     22.41 o 
  -3   7   4     6452.30     6467.32     92.24 o 
  -2   7   4     1984.86     2208.23     55.17 o 
  -1   7   4      318.38      465.31     32.19 o 
   0   7   4     1325.43     1290.18     28.10 o 
   1   7   4      442.97      450.28     23.60 o 
   2   7   4        7.36       -2.74      9.27 o 
   3   7   4        0.28       -9.21      9.21 o 
   4   7   4      580.64      908.19     43.36 o 
   5   7   4       92.67       43.48     24.91 o 
   6   7   4      237.30      360.98     42.13 o 
   7   7   4        0.17        8.76     31.09 o 
   8   7   4       40.64       63.83     36.27 o 
   9   7   4       28.37       54.24     52.45 o 
  -9   8   4       26.88       19.80     49.19 o 
  -8   8   4      732.80      764.37     83.02 o 
  -7   8   4      306.40      221.85     68.95 o 
  -6   8   4      306.97      294.22     49.17 o 
  -5   8   4     1420.66     1395.08     43.99 o 
  -4   8   4     1429.81     1155.77     37.11 o 
  -3   8   4      932.74     1082.16     34.58 o 
  -2   8   4     1330.91     1372.16     42.76 o 
  -1   8   4     4332.04     5070.95     98.26 o 
   0   8   4     1934.01     2277.91     48.76 o 
   1   8   4    32571.93    40299.91    611.82 o 
   2   8   4     4603.42     5525.82     82.01 o 
   3   8   4     1304.80     1461.21     32.87 o 
   4   8   4    10806.82    12044.41    217.08 o 
   5   8   4       45.41       78.73     26.23 o 
   6   8   4       57.58      108.84     33.00 o 
   7   8   4      164.68      137.12     37.85 o 
   8   8   4      289.84      281.73     58.39 o 
   9   8   4      356.26      322.38     75.39 o 
  -9   9   4       65.93       46.69     55.03 o 
  -8   9   4       30.49       81.18     50.70 o 
  -7   9   4        1.33      -25.69     45.69 o 
  -6   9   4       42.96       42.00     37.21 o 
  -5   9   4     1621.99     1478.30     75.79 o 
  -4   9   4     1581.92     1260.60     55.90 o 
  -3   9   4    11408.36    10567.28    137.99 o 
  -2   9   4     2541.57     2364.12     60.52 o 
  -1   9   4     7843.00     8057.69    191.65 o 
   0   9   4     6250.79     5913.54     97.89 o 
   1   9   4     3846.17     3649.14     67.66 o 
   2   9   4       20.33        3.63     11.06 o 
   3   9   4      285.48      327.77     18.31 o 
   4   9   4     4819.94     4298.97    105.03 o 
   5   9   4      658.40      676.06     62.13 o 
   6   9   4     1975.74     2003.89     77.89 o 
   7   9   4     1058.57     1180.50     70.25 o 
   8   9   4       58.78       40.56     38.07 o 
   9   9   4        1.15        1.04     53.72 o 
  -9  10   4       51.57       26.99     51.67 o 
  -8  10   4      216.57      266.18     73.25 o 
  -7  10   4      362.63      523.54     71.31 o 
  -6  10   4      438.93      557.92     65.79 o 
  -5  10   4     1197.36     1179.96    101.94 o 
  -4  10   4      898.24      867.95     35.43 o 
  -3  10   4      105.10      137.70     22.67 o 
  -2  10   4      202.14      155.31     24.12 o 
  -1  10   4      392.68      441.27     27.81 o 
   0  10   4     3319.74     2937.54     51.37 o 
   1  10   4      323.48      313.91     29.17 o 
   2  10   4      463.56      459.77     23.69 o 
   3  10   4      851.40      713.58     35.18 o 
   4  10   4      775.30      759.52     51.13 o 
   5  10   4       17.69       -9.79     24.43 o 
   6  10   4       49.02       16.48     28.55 o 
   7  10   4      136.61      193.35     42.21 o 
   8  10   4      187.46      273.34     50.97 o 
   9  10   4      151.12      198.30     64.21 o 
  -9  11   4       41.66       25.83     56.32 o 
  -8  11   4      150.49      123.92     54.64 o 
  -7  11   4       23.55      -21.32     40.49 o 
  -6  11   4        3.16      -29.24     29.24 o 
  -5  11   4      713.14      822.82     72.13 o 
  -4  11   4      564.77      628.97     45.05 o 
  -3  11   4      199.53      299.68     26.31 o 
  -2  11   4      401.33      414.12     32.82 o 
  -1  11   4       81.76       39.09     10.67 o 
   0  11   4     2069.71     2009.48     41.76 o 
   1  11   4      116.22      142.15     18.54 o 
   2  11   4        9.51       -2.30     13.06 o 
   3  11   4      353.77      322.75     30.48 o 
   4  11   4      189.42      143.25     29.11 o 
   5  11   4      882.44     1016.19     64.29 o 
   6  11   4       13.20        6.64     29.00 o 
   7  11   4       12.86       30.56     33.48 o 
   8  11   4      274.46      242.17     46.81 o 
  -8  12   4      232.22      166.64     60.46 o 
  -7  12   4       11.75      -37.47     37.47 o 
  -6  12   4       83.75       16.52     37.34 o 
  -5  12   4       86.26       45.46     36.73 o 
  -4  12   4       54.23       34.33     24.92 o 
  -3  12   4      351.25      527.58     51.56 o 
  -2  12   4      454.47      548.55     37.89 o 
  -1  12   4      767.96      810.48     31.50 o 
   0  12   4     1672.13     1914.41     46.94 o 
   1  12   4    10599.55    12292.02    179.04 o 
   2  12   4     2237.46     2440.51     56.05 o 
   3  12   4       13.45       -5.65     17.76 o 
   4  12   4     3663.81     3747.75    132.95 o 
   5  12   4      176.51      156.23     34.56 o 
   6  12   4       24.13        2.05     30.35 o 
   7  12   4       58.69      116.95     41.03 o 
   8  12   4       57.95      132.76     45.87 o 
  -8  13   4       20.02        3.37     48.96 o 
  -7  13   4       20.67       -5.22     41.76 o 
  -6  13   4        1.91      -29.05     35.56 o 
  -5  13   4      450.66      394.47     56.36 o 
  -4  13   4     1073.84     1091.67     51.51 o 
  -3  13   4     4955.62     4692.53     92.38 o 
  -2  13   4      369.36      324.46     34.66 o 
  -1  13   4     1248.72     1206.88     39.81 o 
   0  13   4      472.90      489.34     28.04 o 
   1  13   4       41.28       30.82     16.11 o 
   2  13   4      141.84      105.56     21.01 o 
   3  13   4      147.10      124.85     31.95 o 
   4  13   4     1282.72     1358.99     59.03 o 
   5  13   4      220.44      133.87     53.05 o 
   6  13   4      571.82      709.33     60.90 o 
   7  13   4      155.26      147.82     41.82 o 
   8  13   4       15.32       51.59     40.25 o 
  -8  14   4       80.27      -11.52     54.62 o 
  -7  14   4      132.45      131.23     54.19 o 
  -6  14   4       38.51       59.24     41.08 o 
  -5  14   4     1224.69     1179.38     74.41 o 
  -4  14   4       87.56      140.88     32.23 o 
  -2  14   4       35.30        1.42     21.99 o 
  -1  14   4        1.85      -16.87     16.87 o 
   0  14   4      204.43      208.63     23.55 o 
   1  14   4      307.29      399.20     29.90 o 
   2  14   4       67.61       72.13     23.60 o 
   3  14   4      889.00      962.35     55.00 o 
   4  14   4     1052.76      953.56     53.48 o 
   5  14   4      109.17       76.03     31.51 o 
   6  14   4       44.51       39.34     31.21 o 
   7  14   4       77.32      111.53     40.04 o 
   8  14   4       24.70       41.57     45.01 o 
  -8  15   4      147.02      102.54     65.45 o 
  -7  15   4       63.33      149.88     56.65 o 
  -6  15   4       45.14       72.57     47.76 o 
  -5  15   4       40.69        5.64     43.97 o 
  -4  15   4      411.03      498.89     56.18 o 
  -3  15   4      257.21      385.76     45.84 o 
  -2  15   4      306.98      444.34     72.55 o 
  -1  15   4     1143.23     1248.01     57.71 o 
   0  15   4      987.34     1027.41     46.48 o 
   1  15   4      654.06      666.01     46.18 o 
   2  15   4      138.83      107.01     49.67 o 
   3  15   4       52.75       34.28     26.60 o 
   4  15   4      122.31       96.06     29.56 o 
   5  15   4       19.73        9.38     29.83 o 
   6  15   4       20.95      -17.98     29.37 o 
   7  15   4      318.47      424.15     70.29 o 
   8  15   4       13.28       11.13     40.66 o 
  -8  16   4       13.77      -50.26     54.83 o 
  -7  16   4       20.20       11.60     52.12 o 
  -6  16   4       22.18       27.42     42.75 o 
  -5  16   4       29.72      -28.50     33.75 o 
  -4  16   4      209.04      232.46     37.92 o 
  -3  16   4        1.49        3.34     26.58 o 
  -2  16   4      107.32      131.98     29.81 o 
  -1  16   4        0.11       -2.89     19.68 o 
   0  16   4     1149.73      925.48     63.25 o 
   1  16   4        0.97      -21.10     21.10 o 
   2  16   4       58.91       53.12     27.67 o 
   3  16   4        3.73        3.44     24.70 o 
   4  16   4       25.41       -6.81     27.28 o 
   5  16   4        1.97       -7.68     28.77 o 
   6  16   4       19.16      -15.92     34.39 o 
   7  16   4       80.98       55.91     39.03 o 
  -7  17   4        0.30      -34.41     48.89 o 
  -6  17   4        6.86      -30.20     41.67 o 
  -5  17   4       27.70       45.05     41.47 o 
  -4  17   4      773.50      784.62     62.56 o 
  -3  17   4        5.06      -25.05     25.13 o 
  -2  17   4      325.25      297.24     64.87 o 
  -1  17   4      207.32      314.71     32.65 o 
   0  17   4      740.46      880.44     58.06 o 
   1  17   4        0.62      -12.52     27.94 o 
   2  17   4        1.60      -16.89     23.77 o 
   3  17   4       17.46      -14.08     27.26 o 
   4  17   4       25.62      -17.95     28.69 o 
   5  17   4       84.66       32.48     33.10 o 
   6  17   4      537.01      497.57     56.22 o 
   7  17   4        0.54      -43.10     43.10 o 
  -7  18   4       62.77       32.72     56.99 o 
  -6  18   4      145.13      108.95     55.44 o 
  -5  18   4      106.35      145.50     52.07 o 
  -4  18   4        2.23       -6.30     43.02 o 
  -3  18   4      295.42      430.52     48.69 o 
  -2  18   4       41.15       -0.33     23.20 o 
  -1  18   4       18.69        1.28     23.01 o 
   0  18   4        4.02        0.31     25.86 o 
   1  18   4       33.64        1.96     33.32 o 
   2  18   4      147.57      242.34     55.88 o 
   3  18   4      295.89      352.25     55.50 o 
   4  18   4      204.87      153.61     38.49 o 
   5  18   4        8.04      -24.85     32.58 o 
   6  18   4       69.09       67.52     98.24 o 
   7  18   4        1.44      -19.38     50.59 o 
  -7  19   4        5.84      -55.44     58.21 o 
  -6  19   4       10.55       22.73     48.88 o 
  -5  19   4        2.67      -23.02     46.69 o 
  -4  19   4      101.88       50.62     43.63 o 
  -3  19   4     1532.71     1574.89     68.61 o 
  -2  19   4      802.22      868.07     63.78 o 
  -1  19   4     1892.79     1943.20     60.83 o 
   0  19   4      369.79      396.40     45.52 o 
   1  19   4        1.87       -6.25     40.18 o 
   2  19   4        3.90      -22.28     40.63 o 
   3  19   4        4.86        4.60     43.03 o 
   4  19   4        8.69       -0.15     31.40 o 
   5  19   4      402.38      490.75     58.51 o 
   6  19   4       49.85       35.54     38.46 o 
  -6  20   4      111.03      110.63     56.58 o 
  -5  20   4       60.83       65.30     52.03 o 
  -4  20   4      140.61       89.99     49.11 o 
  -3  20   4      144.21      187.06     41.53 o 
  -2  20   4      783.29      801.19     70.03 o 
  -1  20   4     2024.23     2249.22     98.39 o 
   0  20   4        0.85       -8.86     29.80 o 
   1  20   4      292.67      270.69     85.96 o 
   2  20   4      518.51      726.03     81.56 o 
   3  20   4        7.40      -15.02     44.08 o 
   4  20   4      446.52      553.24    124.52 o 
   5  20   4      128.54      109.87     41.59 o 
   6  20   4       53.39       66.72     42.53 o 
  -6  21   4        1.24      -12.54     54.71 o 
  -5  21   4       23.69      -52.02     52.02 o 
  -4  21   4      150.17       17.30     50.69 o 
  -3  21   4      186.97      322.07     49.53 o 
  -2  21   4      418.15      286.29     48.91 o 
  -1  21   4      357.13      518.33     45.46 o 
   0  21   4      225.63      144.29     41.30 o 
   1  21   4        0.03      -40.52     41.82 o 
   2  21   4        0.37      -11.70     44.17 o 
   3  21   4       45.69        3.77     54.45 o 
   4  21   4       91.41       -9.46     46.95 o 
   5  21   4       22.34       39.49     52.63 o 
  -5  22   4      112.14      136.63     58.93 o 
  -4  22   4        8.36      -23.53     51.55 o 
  -3  22   4        6.66       28.76     60.03 o 
  -2  22   4        5.08       -8.92     35.17 o 
  -1  22   4      136.06       60.93    103.31 o 
   0  22   4        7.68      -43.97     43.97 o 
   1  22   4        5.34      -36.78     53.76 o 
   2  22   4      153.49      153.07     58.24 o 
   3  22   4      155.02       69.26     56.57 o 
   4  22   4        9.34       31.17     53.50 o 
   5  22   4        9.43      -36.96     53.19 o 
  -5  23   4        8.47      -55.26     55.26 o 
  -4  23   4        1.33      -50.13     50.13 o 
  -3  23   4      153.61       99.02     53.89 o 
  -2  23   4       60.81      100.03     42.65 o 
  -1  23   4      169.36      256.33     57.74 o 
   0  23   4      180.39      182.66     76.51 o 
   1  23   4       31.34      -16.59     46.34 o 
   2  23   4        2.10       56.49     52.41 o 
   3  23   4       24.81      -40.56     51.71 o 
   4  23   4       37.90       79.49     57.42 o 
  -4  24   4       12.59       10.37     58.51 o 
  -3  24   4        5.62      -20.73     47.57 o 
  -2  24   4       31.38       12.34     41.17 o 
  -1  24   4       15.96       38.41     44.94 o 
   0  24   4        0.04      -28.80     36.11 o 
   1  24   4        0.60      -48.11     48.11 o 
   2  24   4       26.04        2.62     53.30 o 
   3  24   4        0.18      -15.25     52.05 o 
   4  24   4        4.68      -52.82     53.18 o 
  -3  25   4        6.49      -43.99     47.05 o 
  -2  25   4        9.35       33.37     53.12 o 
  -1  25   4       39.46      -16.64     46.69 o 
   0  25   4        6.86       -4.38     49.76 o 
   1  25   4       20.90      -20.96     49.54 o 
   2  25   4        0.14      -52.31     52.31 o 
   3  25   4        7.99      -16.40     50.79 o 
  -2  26   4        0.06      -46.36     53.33 o 
  -1  26   4        0.04       48.09     78.49 o 
   0  26   4        2.28        7.56     70.59 o 
   1  26   4        0.43      -29.32     52.45 o 
   2  26   4       35.08       19.05     67.74 o 
  -9   1   5      350.64      305.23     81.41 o 
  -8   1   5      153.52      150.55     39.61 o 
  -7   1   5        7.99        2.99     23.99 o 
  -6   1   5        0.24      -18.12     18.80 o 
  -5   1   5      273.27      343.12     29.77 o 
  -4   1   5     2193.41     1911.39     49.64 o 
  -3   1   5      815.77      871.62     29.85 o 
  -2   1   5      197.25      275.45     29.08 o 
  -1   1   5     4926.81     5237.31    120.07 o 
   0   1   5     5037.46     4574.65     72.59 o 
   1   1   5      188.59      199.96     12.62 o 
   2   1   5      229.18      207.52     13.77 o 
   3   1   5      293.10      421.90     16.13 o 
   5   1   5      800.47      824.30     26.42 o 
   6   1   5      357.88      256.36     88.20 o 
   7   1   5     1530.49     1371.45     84.06 o 
   8   1   5       75.07       -5.22     80.64 o 
   9   1   5     1003.46     1283.77    111.04 o 
  -9   2   5      110.46       74.62     52.01 o 
  -8   2   5      238.97      137.40     46.23 o 
  -7   2   5      247.35      203.28     32.36 o 
  -6   2   5      403.19      541.20     38.50 o 
  -5   2   5     1638.34     1307.38     49.50 o 
  -4   2   5     2463.09     2192.09     69.70 o 
  -3   2   5     1007.92      915.50     30.37 o 
  -2   2   5      105.84      162.23     37.31 o 
  -1   2   5     4184.02     5131.31     94.67 o 
   0   2   5      945.79      827.63     24.12 o 
   1   2   5     1989.25     2557.95     43.95 o 
   2   2   5       15.10       55.60      8.88 o 
   3   2   5    12200.51    13393.72    149.97 o 
   4   2   5     5663.85     7950.47    100.46 o 
   5   2   5     1627.53     2024.54     41.09 o 
   6   2   5        4.02      -23.56     23.56 o 
   7   2   5      354.86      482.78     64.23 o 
   8   2   5      572.29      553.84     95.75 o 
   9   2   5      219.10      295.57     63.84 o 
  -9   3   5      371.89      330.28    100.13 o 
  -8   3   5      624.33      726.29     60.79 o 
  -7   3   5       61.47       92.35     42.56 o 
  -6   3   5      305.93      339.82     32.60 o 
  -5   3   5      200.08      267.72     27.54 o 
  -4   3   5     1317.75     1248.69     46.06 o 
  -3   3   5     1797.44     1953.02     51.63 o 
  -2   3   5       64.77       93.34     14.72 o 
   0   3   5     2196.08     2192.13     52.18 o 
   1   3   5      565.75      755.82     21.88 o 
   2   3   5      161.75      176.19     13.67 o 
   3   3   5       23.65        8.44      8.47 o 
   4   3   5       31.65       -3.58     10.15 o 
   5   3   5     2741.27     2816.10     57.37 o 
   6   3   5      303.44      331.18     34.17 o 
   7   3   5     1949.55     1878.50     97.40 o 
   8   3   5      129.28      148.50     50.82 o 
   9   3   5      882.70      930.66    115.24 o 
  -9   4   5       39.93       59.60     65.61 o 
  -8   4   5       20.09      -20.59     33.84 o 
  -7   4   5        1.82      -28.62     28.62 o 
  -6   4   5       20.67       15.23     20.12 o 
  -5   4   5      308.46      307.31     28.62 o 
  -4   4   5      261.13      204.65     33.47 o 
  -3   4   5     3209.53     2765.78     56.55 o 
  -2   4   5     1255.91      951.82     51.10 o 
  -1   4   5     1210.88      728.17     35.53 o 
   0   4   5      917.20      851.58     25.53 o 
   1   4   5     1507.48     1097.52     33.71 o 
   2   4   5       86.26      108.47     13.40 o 
   3   4   5      476.86      390.43     22.55 o 
   4   4   5      628.63      581.52     46.91 o 
   5   4   5       58.53       31.09     19.65 o 
   6   4   5      216.92      216.71     36.43 o 
   7   4   5       70.03       30.09     37.13 o 
   8   4   5        5.58      -15.95     39.89 o 
   9   4   5      174.84       89.21     68.19 o 
  -9   5   5       99.77      100.23     57.62 o 
  -8   5   5       41.28        1.50     46.54 o 
  -7   5   5       79.03       14.63     30.56 o 
  -6   5   5       92.65       88.37     24.00 o 
  -5   5   5        1.06      -10.18     16.57 o 
  -4   5   5       76.90       25.65     15.41 o 
  -3   5   5       65.85       72.80     14.85 o 
  -2   5   5      263.27      257.14     28.51 o 
  -1   5   5      851.62      887.64     40.68 o 
   0   5   5      229.99      172.61     17.18 o 
   1   5   5      184.14      164.35     13.54 o 
   2   5   5        0.21       39.67     10.66 o 
   3   5   5      511.61      434.37     22.02 o 
   4   5   5       24.36       19.52     13.06 o 
   5   5   5      171.06      264.04     29.57 o 
   6   5   5      771.71      956.90     52.21 o 
   7   5   5      237.14      191.61     40.70 o 
   8   5   5      123.97       80.52     46.30 o 
   9   5   5       37.42       26.06     59.51 o 
  -9   6   5        2.11       12.20     52.21 o 
  -8   6   5       88.79       58.28     46.36 o 
  -7   6   5      915.11      977.31    100.74 o 
  -6   6   5      705.41      693.56     51.11 o 
  -5   6   5     1928.57     1732.01     54.59 o 
  -4   6   5     2914.88     2584.42     57.77 o 
  -3   6   5     2346.28     2127.07     43.09 o 
  -2   6   5     1205.13      863.35     33.82 o 
  -1   6   5       12.60       -8.58     12.91 o 
   0   6   5     2258.55     2791.97     52.74 o 
   1   6   5     3049.01     2775.79     53.39 o 
   2   6   5    26066.89    32093.65    368.05 o 
   3   6   5      414.57      542.53     25.14 o 
   4   6   5       10.13       22.56     16.91 o 
   5   6   5      374.36      561.57     47.99 o 
   6   6   5      478.12      562.77     56.46 o 
   7   6   5      141.08      118.59     36.54 o 
   8   6   5      140.97       77.94     50.00 o 
   9   6   5      176.75      248.22     66.18 o 
  -9   7   5      225.37      146.46     88.37 o 
  -8   7   5      734.61     1071.46     93.72 o 
  -7   7   5       84.21      212.77     53.20 o 
  -6   7   5       39.27       78.97     40.47 o 
  -5   7   5        2.48       -2.67     18.78 o 
  -4   7   5      581.46      437.85     30.00 o 
  -3   7   5      360.80      318.09     19.96 o 
  -2   7   5      869.59      778.92     33.19 o 
  -1   7   5     4746.46     4320.63    141.99 o 
   0   7   5    12145.84    11932.60    183.00 o 
   1   7   5     3959.64     3330.47     56.10 o 
   2   7   5      399.57      378.35     23.41 o 
   3   7   5      120.33      126.81     18.70 o 
   4   7   5      840.23      774.46     37.31 o 
   5   7   5     1475.80     1566.54     54.12 o 
   6   7   5     3203.12     3121.55     96.10 o 
   7   7   5     1151.03     1148.18     63.53 o 
   8   7   5     1398.52     1476.18     97.37 o 
   9   7   5      555.52      730.25     89.90 o 
  -9   8   5       29.07       39.52     60.20 o 
  -8   8   5      146.11      201.09     57.11 o 
  -7   8   5      771.54      888.81     94.98 o 
  -6   8   5      285.17      192.73     53.85 o 
  -5   8   5      938.87     1071.00     47.94 o 
  -4   8   5     5012.72     5047.43    128.44 o 
  -3   8   5      711.77      660.74     24.32 o 
  -2   8   5       22.61       22.15     15.68 o 
  -1   8   5      467.04      412.70     34.97 o 
   0   8   5     3945.19     3627.71     58.53 o 
   1   8   5     2282.49     2048.77     41.76 o 
   2   8   5     2480.60     2001.39     42.85 o 
   3   8   5      958.95      751.79     26.45 o 
   4   8   5      231.99      191.27     26.25 o 
   5   8   5       40.23       49.72     23.05 o 
   6   8   5      102.35      206.73     38.81 o 
   7   8   5      452.48      445.43     53.74 o 
   8   8   5      296.25      249.98     51.59 o 
   9   8   5       40.88      101.69     58.71 o 
  -9   9   5        0.11       11.96     48.10 o 
  -8   9   5       23.14       -6.43     48.39 o 
  -7   9   5      105.57      122.21     48.23 o 
  -6   9   5        6.34      -33.37     33.37 o 
  -5   9   5       51.70       72.77     27.78 o 
  -4   9   5     1615.50     1529.48     55.29 o 
  -3   9   5      353.25      392.42     29.90 o 
  -2   9   5     2788.62     2721.65     68.63 o 
  -1   9   5     2315.89     2366.14    102.86 o 
   0   9   5      797.30      891.24     43.35 o 
   1   9   5      947.43      739.35     25.09 o 
   2   9   5      173.86      206.33     18.84 o 
   3   9   5       77.86       75.39     15.28 o 
   4   9   5       15.63       -7.08     18.87 o 
   5   9   5     1553.62     1547.20     76.48 o 
   6   9   5     2833.69     2776.45    130.10 o 
   7   9   5      243.29      285.70     46.03 o 
   8   9   5        3.82      -35.00     35.38 o 
  -9  10   5       82.48      119.81     60.86 o 
  -8  10   5       48.28       -6.35     46.81 o 
  -7  10   5       20.75       22.75     43.00 o 
  -6  10   5      398.87      324.32     54.94 o 
  -5  10   5      343.35      303.66     81.66 o 
  -4  10   5      310.12      335.18     31.05 o 
  -3  10   5      687.52      731.58     57.09 o 
  -2  10   5      479.40      634.86     44.07 o 
  -1  10   5     4360.65     4818.18    101.25 o 
   0  10   5     2093.75     2090.79     42.44 o 
   1  10   5       64.35       30.38     14.92 o 
   2  10   5      208.05      291.16     21.49 o 
   3  10   5     1912.05     2091.77     58.39 o 
   4  10   5     2958.45     2612.47     70.00 o 
   5  10   5     1676.33     1705.33     58.89 o 
   6  10   5     3593.33     3670.82    109.50 o 
   7  10   5       28.73       16.36     31.04 o 
   8  10   5       13.13       -2.38     36.27 o 
  -9  11   5      206.81      250.78    109.84 o 
  -8  11   5      424.10      501.65     81.01 o 
  -7  11   5       27.37      -11.30     41.46 o 
  -6  11   5        1.44      -13.08     49.64 o 
  -5  11   5        4.40       -6.49     32.02 o 
  -4  11   5       81.30       64.41     22.85 o 
  -3  11   5     1295.66     1306.41     43.55 o 
  -2  11   5     2967.29     3000.64     75.72 o 
  -1  11   5      819.54     1027.12     41.90 o 
   0  11   5     3754.91     3858.09     64.47 o 
   1  11   5      281.68      353.90     26.37 o 
   2  11   5       39.82       32.26     15.57 o 
   3  11   5      130.37      101.57     22.96 o 
   4  11   5     1787.30     1666.15     56.14 o 
   5  11   5       59.26       27.33     25.18 o 
   6  11   5     3499.72     3541.97    162.41 o 
   7  11   5      224.11      224.13     49.96 o 
   8  11   5      437.03      500.44     59.74 o 
  -8  12   5       68.95        7.21     56.60 o 
  -7  12   5      288.78      463.23    129.58 o 
  -6  12   5      236.74      261.35     57.66 o 
  -5  12   5      232.96      203.51     48.15 o 
  -4  12   5     1806.30     1827.08     56.44 o 
  -3  12   5      835.55      987.33     38.79 o 
  -2  12   5       72.29      132.10     26.03 o 
  -1  12   5     1012.99      835.91     39.81 o 
   0  12   5      881.84      751.91     28.73 o 
   1  12   5     1511.14     1326.47     40.15 o 
   2  12   5      787.33      780.79     62.37 o 
   3  12   5      528.52      568.33     63.27 o 
   4  12   5       44.97       47.48     22.58 o 
   5  12   5      174.08      101.85     29.41 o 
   6  12   5      212.79      246.49     42.10 o 
   7  12   5      113.80      165.26     42.15 o 
   8  12   5       86.64       55.92     40.34 o 
  -8  13   5        0.42      -31.04     53.36 o 
  -7  13   5       52.78       59.96     49.12 o 
  -6  13   5        9.25       15.78     47.06 o 
  -5  13   5       73.69       73.01     36.73 o 
  -4  13   5      166.28      164.93     34.19 o 
  -3  13   5       63.59       96.50     23.87 o 
  -2  13   5      375.09      506.00     61.70 o 
  -1  13   5       90.93       55.88     19.73 o 
   0  13   5      267.14      229.72     26.08 o 
   1  13   5        5.08       -7.51     15.04 o 
   2  13   5       55.84       65.27     19.73 o 
   3  13   5       20.37        0.27     18.74 o 
   4  13   5      562.10      581.48     45.33 o 
   5  13   5      181.74       96.14     30.39 o 
   6  13   5       28.62       11.45     28.49 o 
   7  13   5       46.40       12.18     30.96 o 
   8  13   5       65.73       86.08     38.81 o 
  -8  14   5        0.58      -48.80     48.80 o 
  -7  14   5       60.77      -24.23     46.60 o 
  -6  14   5      134.07      116.69     50.46 o 
  -5  14   5       19.51      -26.38     26.38 o 
  -4  14   5        2.57       18.20     27.27 o 
  -3  14   5        1.69       -5.07     19.17 o 
  -2  14   5        0.16        4.48     21.11 o 
  -1  14   5       63.57       73.65     21.55 o 
   0  14   5       71.19       48.65     19.53 o 
   1  14   5        1.45       13.97     16.59 o 
   2  14   5     1892.61     1960.92     68.00 o 
   3  14   5      312.57      270.31     39.91 o 
   4  14   5      115.02      105.93     28.20 o 
   5  14   5      202.47      121.34     30.15 o 
   6  14   5       77.58        7.55     26.69 o 
   7  14   5       17.70       -5.71     32.27 o 
   8  14   5        5.05      -15.68     35.18 o 
  -8  15   5       78.14       92.07     55.60 o 
  -7  15   5       19.03       52.57     53.74 o 
  -6  15   5       29.43       22.00     46.13 o 
  -5  15   5       19.94      -33.14     37.71 o 
  -4  15   5       68.13       25.57     35.58 o 
  -3  15   5      224.49      289.17     39.27 o 
  -2  15   5      575.91      633.31     46.95 o 
  -1  15   5      268.79      418.34     35.15 o 
   0  15   5      170.21      176.84     27.33 o 
   1  15   5      304.41      309.98     90.00 o 
   2  15   5       83.03       79.63     26.05 o 
   3  15   5      183.09      194.67     34.34 o 
   4  15   5       79.90       62.12     26.85 o 
   5  15   5      190.60      195.27     34.25 o 
   6  15   5      210.10      231.19     39.90 o 
   7  15   5      351.70      340.05     46.62 o 
  -7  16   5      230.27      207.83     65.14 o 
  -6  16   5      112.54      109.67     55.73 o 
  -5  16   5       87.84      196.71     54.85 o 
  -4  16   5      881.38     1010.47     61.76 o 
  -3  16   5      114.83      212.61     53.64 o 
  -2  16   5       14.48       23.52     24.66 o 
  -1  16   5      109.12       67.19     27.84 o 
   0  16   5      402.95      462.20     37.97 o 
   1  16   5      599.45      594.87     48.19 o 
   2  16   5      287.69      316.82     52.42 o 
   3  16   5      175.95      254.72     39.55 o 
   4  16   5      216.11      205.70     39.97 o 
   5  16   5      112.10      104.57     33.37 o 
   6  16   5        8.31        8.87     30.01 o 
   7  16   5       42.22       45.57     34.82 o 
  -7  17   5       83.11      172.78    100.99 o 
  -6  17   5        7.76       -9.51     46.50 o 
  -5  17   5        1.05      -40.38     40.38 o 
  -4  17   5      451.67      525.56     53.10 o 
  -3  17   5      118.72       12.25     29.07 o 
  -2  17   5       65.08       -8.32     25.47 o 
  -1  17   5      198.76      300.26     37.19 o 
   0  17   5       75.12      180.38     29.79 o 
   1  17   5        2.28       33.53     37.22 o 
   2  17   5       70.43       -3.47     34.45 o 
   3  17   5        1.67      -17.46     26.77 o 
   4  17   5      482.93      533.45     56.33 o 
   5  17   5        7.52        3.42     29.17 o 
   6  17   5      151.28      148.64     41.13 o 
   7  17   5       11.65      -12.10     32.75 o 
  -7  18   5        3.75       10.86     51.07 o 
  -6  18   5        3.98       30.23     48.50 o 
  -5  18   5       24.18      -21.68     42.62 o 
  -4  18   5       19.05        7.72     33.51 o 
  -3  18   5       57.69       30.06     34.85 o 
  -2  18   5       29.62       12.66     27.04 o 
  -1  18   5       59.11       64.75     25.41 o 
   0  18   5       22.12       46.49     25.63 o 
   1  18   5        6.94       20.13     36.49 o 
   2  18   5      368.25      356.70    161.36 o 
   3  18   5     1045.36     1168.91    130.87 o 
   4  18   5     1076.49     1061.61     68.93 o 
   5  18   5      518.61      613.32     64.12 o 
   6  18   5       13.07        7.67     31.81 o 
  -6  19   5        4.31      -18.38     48.04 o 
  -5  19   5       49.49      -45.88     45.88 o 
  -4  19   5      210.97      366.41     63.76 o 
  -3  19   5      306.06      269.90     45.51 o 
  -2  19   5      111.96       46.82     32.77 o 
  -1  19   5       65.14       87.42     35.23 o 
   0  19   5       77.12       48.59     27.26 o 
   1  19   5       77.30       30.77     65.70 o 
   2  19   5       19.61      -11.96     39.33 o 
   3  19   5       20.23      -12.14     39.52 o 
   4  19   5        0.48      -49.98     49.98 o 
   5  19   5       33.94       25.42     37.14 o 
   6  19   5       12.04       -2.26     38.62 o 
  -6  20   5       50.22       22.65     56.16 o 
  -5  20   5       56.41      133.13     54.70 o 
  -4  20   5      292.44      473.25     73.82 o 
  -3  20   5      222.69      260.02     45.89 o 
  -2  20   5       75.70       30.58     33.13 o 
  -1  20   5        7.90       12.62     24.07 o 
   0  20   5       58.16       37.34     27.94 o 
   1  20   5      142.64        0.77     41.48 o 
   2  20   5      228.54      130.52     53.72 o 
   3  20   5        5.19       23.65     46.49 o 
   4  20   5       24.44       -0.43     69.64 o 
   5  20   5       39.63       -5.95     50.91 o 
   6  20   5       11.20      -24.16     40.20 o 
  -6  21   5       17.78       -0.38     61.87 o 
  -5  21   5       14.45      -23.03     57.03 o 
  -4  21   5      495.22      548.96    133.70 o 
  -3  21   5       82.15      -25.46     74.11 o 
  -2  21   5        1.90       -1.81     35.06 o 
  -1  21   5      586.33      796.35     53.80 o 
   0  21   5        9.11      -17.97     31.63 o 
   1  21   5        0.86      -25.99     40.17 o 
   2  21   5       24.26        7.89     48.55 o 
   3  21   5        2.26      -46.42     46.42 o 
   4  21   5      250.62      271.72     70.68 o 
   5  21   5       16.21      -26.41     49.26 o 
  -5  22   5       16.50       31.63     56.43 o 
  -4  22   5       85.13      114.58     60.32 o 
  -3  22   5       42.20       45.98     41.64 o 
  -2  22   5       13.35      -31.27     34.09 o 
  -1  22   5      131.54      219.24     38.74 o 
   0  22   5       22.10       48.87     36.13 o 
   1  22   5       15.74      111.60     53.85 o 
   2  22   5      354.68      510.69     82.05 o 
   3  22   5       96.41       16.13     54.56 o 
   4  22   5      235.15      331.19     77.37 o 
   5  22   5       62.59       31.51     60.03 o 
  -4  23   5        5.68      -50.32     50.32 o 
  -3  23   5      131.78       54.92     51.08 o 
  -2  23   5       52.84        7.56     37.56 o 
  -1  23   5        9.26       36.08     46.84 o 
   0  23   5        4.39      -31.26     36.33 o 
   1  23   5       21.97      -37.70     37.70 o 
   2  23   5        9.95        0.37     70.25 o 
   3  23   5       30.01      -48.17     48.17 o 
   4  23   5        0.47      -22.27     52.91 o 
  -4  24   5        9.32      -39.88     53.48 o 
  -3  24   5       31.68      -20.69     52.79 o 
  -2  24   5        0.04      -27.85     40.11 o 
  -1  24   5       27.52      -49.64     68.70 o 
   0  24   5       38.03       25.41     41.95 o 
   1  24   5       26.14      -53.00     53.00 o 
   2  24   5       13.36       38.32     59.02 o 
   3  24   5       12.68      -36.49     55.34 o 
  -3  25   5       13.50       22.12     53.10 o 
  -2  25   5       32.86       54.83     47.07 o 
  -1  25   5        0.42      -31.60     64.23 o 
   0  25   5       14.02      -39.40     40.60 o 
   1  25   5       18.40       61.96     44.84 o 
   2  25   5        0.00       18.57     55.41 o 
   3  25   5        8.14      -57.86     57.86 o 
  -1  26   5        4.85       -0.49     53.53 o 
   0  26   5       17.36      -37.78     80.04 o 
   1  26   5       51.20       69.14     50.18 o 
  -9   0   6      140.39      158.53     80.55 o 
  -8   0   6        0.31       63.72     62.00 o 
  -7   0   6       81.56       99.54     42.42 o 
  -6   0   6     1276.69     1192.27    115.59 o 
  -5   0   6      104.64       35.12     27.66 o 
  -4   0   6     2147.55     1959.68     99.39 o 
  -3   0   6      710.42      702.47     42.06 o 
  -2   0   6       37.35       -3.43     23.53 o 
  -1   0   6    15422.35    15546.79    412.83 o 
   0   0   6     2510.35     2282.61     54.26 o 
   1   0   6       57.38       51.09     13.95 o 
   2   0   6      373.06      351.99     26.31 o 
   3   0   6    21675.92    24327.67    368.34 o 
   4   0   6     3915.46     3756.18     70.95 o 
   5   0   6      653.61      704.90     37.49 o 
   6   0   6     1011.62     1216.50    107.16 o 
   7   0   6       59.78       18.21     57.19 o 
   8   0   6      122.37      104.42     69.90 o 
   9   0   6      437.85      432.30    112.50 o 
  -9   1   6       72.12       93.05     49.25 o 
  -8   1   6      835.22     1026.17     72.19 o 
  -7   1   6     1034.43     1023.94     51.99 o 
  -6   1   6        9.76      -11.79     19.79 o 
  -5   1   6       22.80       -2.59     19.19 o 
  -4   1   6     2003.46     1617.65     46.35 o 
  -3   1   6    13317.80    13513.91    190.83 o 
  -2   1   6       48.73       58.65     20.78 o 
  -1   1   6     8980.97     8967.33    183.28 o 
   0   1   6     4172.86     4137.54     70.66 o 
   1   1   6        4.46       10.96      8.14 o 
   2   1   6       60.52       64.09     10.83 o 
   3   1   6       14.96       -9.94      9.94 o 
   4   1   6      482.96      500.33     22.39 o 
   5   1   6     1200.65     1072.59     35.37 o 
   6   1   6     1119.74      960.14     42.75 o 
   7   1   6       15.64      -13.24     34.04 o 
   8   1   6      536.45      501.55     72.35 o 
   9   1   6       52.35      -16.75     47.61 o 
  -9   2   6        1.05      -13.74     64.92 o 
  -8   2   6       40.30      122.00     39.71 o 
  -7   2   6       16.69       28.18     25.69 o 
  -6   2   6        5.58       -6.21     19.46 o 
  -5   2   6       13.12      -17.76     17.76 o 
  -4   2   6      388.26      465.66     31.58 o 
  -3   2   6     1844.33     1513.46     41.54 o 
  -2   2   6        1.33      -16.10     16.10 o 
  -1   2   6     2501.00     1854.67     50.45 o 
   0   2   6     3735.62     3043.42     82.82 o 
   1   2   6       11.54       -1.69      8.73 o 
   2   2   6      124.59       90.67     11.74 o 
   3   2   6       78.07       54.34     10.76 o 
   4   2   6      777.29      704.18     21.82 o 
   5   2   6      221.97      149.50     20.72 o 
   6   2   6        6.23      -18.11     18.11 o 
   7   2   6      126.20       52.13     41.25 o 
   8   2   6        0.16        4.35     48.35 o 
   9   2   6       31.16       25.07     50.58 o 
  -9   3   6        2.20      -62.17     62.17 o 
  -8   3   6      324.73      387.22     64.12 o 
  -7   3   6      478.27      422.32     40.52 o 
  -6   3   6       26.65       -5.54     20.84 o 
  -5   3   6      267.76      307.12     29.93 o 
  -4   3   6      365.06      445.52     30.97 o 
  -3   3   6     1560.50     2144.08     49.80 o 
  -2   3   6      388.58      574.36     35.14 o 
  -1   3   6     3549.06     4363.32    109.52 o 
   0   3   6      508.04      482.79     21.22 o 
   1   3   6      279.32      295.68     21.60 o 
   2   3   6      106.64      100.77     12.69 o 
   3   3   6      341.47      323.10     17.87 o 
   4   3   6      907.91      959.57     28.66 o 
   5   3   6      207.97      177.06     30.44 o 
   6   3   6      303.76      372.45     75.15 o 
   7   3   6      484.53      437.67     64.80 o 
   8   3   6      288.77      271.44     70.85 o 
   9   3   6        0.29        0.73     45.04 o 
  -9   4   6       22.00       10.58     52.35 o 
  -8   4   6        0.41        2.32     43.89 o 
  -7   4   6       20.70       50.38     29.99 o 
  -6   4   6      646.54      708.82     62.20 o 
  -5   4   6     1849.36     1853.11     52.78 o 
  -4   4   6     3222.90     2919.57     64.06 o 
  -3   4   6     1109.50      858.10     30.54 o 
  -1   4   6     3480.85     4512.31     91.52 o 
   0   4   6      138.99      132.54     16.07 o 
   1   4   6    13525.25    14897.18    205.66 o 
   2   4   6     6703.24     7232.23     92.49 o 
   3   4   6     8288.20    10498.39    126.75 o 
   4   4   6    11279.47    14002.45    179.20 o 
   5   4   6      656.73      717.72     63.20 o 
   6   4   6        0.59       -1.44     22.89 o 
   7   4   6       14.98        3.81     37.11 o 
   8   4   6      211.82      235.95    114.73 o 
   9   4   6      397.84      500.25    137.57 o 
  -9   5   6       75.17       26.76     55.38 o 
  -8   5   6      837.96      981.69     87.62 o 
  -7   5   6     2008.79     1760.55     91.26 o 
  -6   5   6      130.84      143.27     27.93 o 
  -5   5   6      262.98      292.55     30.09 o 
  -4   5   6       58.44       39.04     17.15 o 
  -3   5   6     1576.34     1462.04     39.77 o 
  -2   5   6     5434.80     5752.53     92.67 o 
  -1   5   6    17608.31    18018.16    278.23 o 
   0   5   6     4192.09     3715.44     82.29 o 
   1   5   6     6582.72     6832.18     96.88 o 
   2   5   6     1153.50     1171.29     44.44 o 
   3   5   6       17.96      -10.54     10.54 o 
   4   5   6     1505.36     1476.77     39.63 o 
   5   5   6     1325.84     1330.31     48.34 o 
   6   5   6      389.25      534.01     49.51 o 
   7   5   6      908.56      983.06     71.52 o 
   8   5   6      899.99     1036.92     98.93 o 
   9   5   6        0.74      -45.38     45.38 o 
  -9   6   6        3.35       20.68     48.62 o 
  -8   6   6        3.69      -36.63     42.18 o 
  -7   6   6       26.33       81.33     45.26 o 
  -6   6   6       49.45      -25.29     25.29 o 
  -5   6   6     1460.29     1407.18     45.46 o 
  -4   6   6      364.55      320.71     31.09 o 
  -3   6   6     1033.20     1017.05     29.27 o 
  -2   6   6       79.92       62.05     12.60 o 
  -1   6   6     1212.45     1317.25     55.97 o 
   0   6   6      358.00      287.29     20.53 o 
   1   6   6     1523.30     1153.73     28.31 o 
   2   6   6      689.13      546.13     26.00 o 
   3   6   6     1031.73      868.27     26.73 o 
   4   6   6     2253.46     1960.37     57.04 o 
   5   6   6     1192.32     1068.63     44.81 o 
   6   6   6      485.68      457.08     50.47 o 
   7   6   6        0.66      -30.03     30.03 o 
   8   6   6       39.49       79.17     48.38 o 
   9   6   6        9.79      -45.20     45.20 o 
  -9   7   6        5.91      -21.05     48.89 o 
  -8   7   6        0.04       -4.81     42.99 o 
  -7   7   6      162.81      172.95     71.79 o 
  -6   7   6      174.29       75.43     61.14 o 
  -5   7   6      214.37      250.31     35.11 o 
  -4   7   6      276.55      237.77     25.56 o 
  -3   7   6      269.95      320.40     28.20 o 
  -2   7   6     2486.91     2398.42     63.97 o 
  -1   7   6      386.00      376.06     42.04 o 
   0   7   6     1264.62     1413.13     45.82 o 
   1   7   6       42.31       25.58     11.97 o 
   2   7   6       74.05       59.45     13.14 o 
   3   7   6       84.17       48.84     14.74 o 
   4   7   6        0.58        8.55     18.11 o 
   5   7   6      242.94      315.48     34.24 o 
   6   7   6      329.58      427.15     60.36 o 
   7   7   6       44.74       -5.72     33.08 o 
   8   7   6      135.73      124.29     52.18 o 
  -9   8   6       51.61       30.04     56.63 o 
  -8   8   6        0.25      -21.14     49.29 o 
  -7   8   6       15.58       68.01     47.79 o 
  -6   8   6      791.46      695.20     73.47 o 
  -5   8   6      386.38      405.03     54.56 o 
  -4   8   6     1154.35     1191.05     50.75 o 
  -3   8   6     4690.20     4465.87     87.17 o 
  -1   8   6      431.09      545.84     68.74 o 
   0   8   6     6955.71     8527.22    170.61 o 
   1   8   6       17.13        0.18     16.81 o 
   2   8   6     1988.00     2280.80     45.98 o 
   3   8   6    16385.77    19364.73    262.44 o 
   4   8   6     1065.69     1125.94     44.24 o 
   5   8   6      732.83      886.49     46.71 o 
   6   8   6      199.03      208.25     34.43 o 
   7   8   6       64.44        5.40     32.54 o 
   8   8   6       41.19        6.70     43.23 o 
  -9   9   6       72.36      104.45     78.06 o 
  -8   9   6      415.19      553.47     81.13 o 
  -7   9   6     1321.29     1325.10     83.55 o 
  -6   9   6      137.55       89.77     43.03 o 
  -5   9   6      455.88      517.47     45.30 o 
  -4   9   6     1746.94     1481.39     57.80 o 
  -3   9   6      915.04      667.95     50.52 o 
  -2   9   6     4476.78     4401.49     96.59 o 
  -1   9   6     1209.22     1085.04     41.87 o 
   0   9   6     7330.62     7316.38    114.83 o 
   1   9   6      403.39      443.94     25.66 o 
   2   9   6     1323.12     1142.21     30.92 o 
   3   9   6       25.66       43.93     19.61 o 
   4   9   6      624.31      672.12     43.02 o 
   5   9   6      563.72      682.77     47.12 o 
   6   9   6      945.32      988.80     60.15 o 
   7   9   6       56.09       70.22     33.04 o 
   8   9   6      775.01      824.46     73.59 o 
  -9  10   6        6.19       21.99     56.77 o 
  -8  10   6       31.52       26.05     50.30 o 
  -7  10   6       40.39       22.65     50.08 o 
  -6  10   6       17.83       65.01     42.81 o 
  -5  10   6      111.30      152.50     48.27 o 
  -4  10   6      652.31      767.12     37.64 o 
  -3  10   6       95.43       86.69     22.93 o 
  -2  10   6        6.05       -7.52     18.92 o 
  -1  10   6      198.48      177.34     26.85 o 
   0  10   6     1168.89     1026.72     29.47 o 
   1  10   6     1127.87     1060.72     31.62 o 
   2  10   6      361.26      356.10     24.34 o 
   3  10   6      711.30      742.90     40.37 o 
   4  10   6     1692.99     1548.61     63.56 o 
   5  10   6      706.23      735.09     78.26 o 
   6  10   6        7.39        7.50     26.43 o 
   7  10   6        2.56      -28.47     29.13 o 
   8  10   6       50.50       83.49     43.95 o 
  -8  11   6       32.69       53.92     51.32 o 
  -7  11   6       93.72       13.92     44.30 o 
  -6  11   6      281.91      266.71     58.27 o 
  -5  11   6      281.63      301.79     76.77 o 
  -4  11   6      162.21      178.61     27.11 o 
  -3  11   6      872.78      822.06     37.37 o 
  -2  11   6      217.86      394.24     36.94 o 
  -1  11   6      438.89      495.28     40.98 o 
   0  11   6     1769.02     2017.38     43.35 o 
   1  11   6        9.28        9.33     13.38 o 
   2  11   6       32.39       17.12     14.00 o 
   3  11   6      176.01      106.46     26.75 o 
   4  11   6      641.97      642.21     44.95 o 
   5  11   6        6.08      -18.61     23.32 o 
   6  11   6      179.69      148.33     34.01 o 
   7  11   6      111.27       40.77     32.42 o 
   8  11   6       57.30      100.95     43.12 o 
  -8  12   6        0.88      -46.36     46.36 o 
  -7  12   6        2.15      -13.80     48.13 o 
  -6  12   6      597.85      543.15     92.66 o 
  -5  12   6       19.77      -28.16     39.16 o 
  -4  12   6        4.47       34.67     22.69 o 
  -3  12   6      870.97      926.18     41.71 o 
  -2  12   6      355.62      483.11     41.30 o 
  -1  12   6       59.60       27.14     21.06 o 
   0  12   6     1030.48     1102.36     39.85 o 
   1  12   6      810.87      979.68     32.58 o 
   2  12   6      114.45      110.25     20.52 o 
   3  12   6     4410.89     4750.41    100.52 o 
   4  12   6       24.85       16.03     22.96 o 
   5  12   6        5.88      -24.16     24.16 o 
   6  12   6      204.49      182.46     35.50 o 
   7  12   6        0.10      -24.91     28.62 o 
   8  12   6        0.23      -21.13     41.72 o 
  -8  13   6       69.55       15.25     51.35 o 
  -7  13   6      327.75      544.82     76.60 o 
  -6  13   6       15.04       51.65     43.30 o 
  -5  13   6       58.18       42.96     41.28 o 
  -4  13   6      287.21      275.45     31.72 o 
  -3  13   6       88.38       49.29     27.72 o 
  -2  13   6     2486.56     2460.69     73.30 o 
  -1  13   6      745.90      736.28     39.48 o 
   0  13   6      798.02      818.12     35.77 o 
   1  13   6       91.57      112.18     22.87 o 
   2  13   6       41.04        9.00     21.92 o 
   3  13   6      167.48      151.63     30.08 o 
   4  13   6      212.56      161.45     30.67 o 
   5  13   6      269.93      216.75     35.75 o 
   6  13   6      268.94      256.14     38.59 o 
   7  13   6       21.81       15.60     33.56 o 
   8  13   6      144.53      156.09     49.05 o 
  -8  14   6       23.16      -50.68     50.68 o 
  -7  14   6        0.36        0.09     49.85 o 
  -6  14   6      161.46      187.02     53.55 o 
  -5  14   6      114.17       38.11     31.41 o 
  -4  14   6      152.09      233.42     41.74 o 
  -3  14   6       23.97       97.19     26.65 o 
  -2  14   6       33.72      102.93     27.54 o 
  -1  14   6      113.40       62.90     26.12 o 
   0  14   6      328.86      189.77     28.00 o 
   1  14   6      855.32      885.77     43.35 o 
   2  14   6      320.65      287.17     35.76 o 
   3  14   6      594.29      614.89     57.64 o 
   4  14   6      831.38      884.06     51.62 o 
   5  14   6      301.70      268.25     36.66 o 
   6  14   6       11.80       14.17     26.97 o 
   7  14   6       23.75      -17.08     31.21 o 
  -7  15   6        1.61      -33.88     56.94 o 
  -6  15   6       27.03       66.66     51.98 o 
  -5  15   6        2.75      -26.08     34.60 o 
  -4  15   6      159.74      142.89     63.48 o 
  -3  15   6      376.84      572.10     42.76 o 
  -2  15   6      107.64       81.61     37.37 o 
  -1  15   6      223.15      270.44     37.25 o 
   0  15   6      588.59      712.42     62.52 o 
   1  15   6        6.15       32.66     21.33 o 
   2  15   6       15.02       14.86     34.47 o 
   3  15   6      206.75      229.75     35.71 o 
   4  15   6       85.96      108.62     29.44 o 
   5  15   6      303.61      330.27     41.99 o 
   6  15   6       29.28        0.35     30.03 o 
   7  15   6       10.24      -26.27     32.34 o 
  -7  16   6        0.22       -3.91     46.15 o 
  -6  16   6      133.77       34.63     45.87 o 
  -5  16   6      156.48      139.73     38.35 o 
  -4  16   6       51.17       18.93     30.99 o 
  -3  16   6       50.10       16.78     28.45 o 
  -2  16   6      190.44      185.51     35.00 o 
  -1  16   6      961.99      929.97     48.65 o 
   0  16   6      264.35      257.09     36.73 o 
   1  16   6      166.88      120.53     27.59 o 
   2  16   6      570.26      507.61     65.71 o 
   3  16   6       54.65       78.49     42.40 o 
   4  16   6       98.31       56.27     31.24 o 
   5  16   6       34.36        9.27     28.07 o 
   6  16   6        0.05       -1.35     31.98 o 
   7  16   6       15.76       -5.83     34.27 o 
  -7  17   6       65.44       36.87     55.82 o 
  -6  17   6       26.06      -13.39     46.75 o 
  -5  17   6       59.55      -40.23     43.54 o 
  -4  17   6       74.38       84.36     36.74 o 
  -3  17   6      329.75      232.71     41.48 o 
  -2  17   6       18.12      -18.78     26.63 o 
  -1  17   6     1323.38     1310.80     48.57 o 
   0  17   6       18.52       55.00     25.97 o 
   1  17   6      254.57      363.84     46.04 o 
   2  17   6      371.31      442.48     61.76 o 
   3  17   6       11.16      -34.41     34.41 o 
   4  17   6       20.45      -33.86     41.14 o 
   5  17   6       87.54       70.36     39.63 o 
   6  17   6       17.76        5.77     32.89 o 
   7  17   6       79.18       72.75     41.09 o 
  -7  18   6       11.14        0.21     56.12 o 
  -6  18   6       23.98       18.12     52.83 o 
  -5  18   6       14.90      -23.11     49.29 o 
  -4  18   6      264.21      419.85     70.13 o 
  -3  18   6        1.98      -20.71     30.43 o 
  -2  18   6       88.38       89.11     34.10 o 
  -1  18   6       25.41       49.83     26.21 o 
   0  18   6      294.34      291.89     36.31 o 
   1  18   6      387.55      344.55     48.90 o 
   2  18   6      276.56      380.78     63.37 o 
   3  18   6      318.83      229.65     54.31 o 
   4  18   6      235.62      316.63    111.39 o 
   5  18   6      103.93      126.44     51.80 o 
   6  18   6      100.65      118.64     38.28 o 
  -6  19   6       53.55       85.37     59.90 o 
  -5  19   6       59.69      124.82     61.17 o 
  -4  19   6      610.69      740.28     67.56 o 
  -3  19   6      494.11      440.95     58.27 o 
  -2  19   6     1613.49     1635.56     67.27 o 
  -1  19   6       18.53      -23.95     23.95 o 
   0  19   6        1.51      -16.35     26.00 o 
   1  19   6      182.24      200.04     42.90 o 
   2  19   6       11.71      -31.44     35.27 o 
   3  19   6      130.64      163.90     53.49 o 
   4  19   6      102.53       78.48     51.52 o 
   5  19   6      106.66      119.00     60.90 o 
   6  19   6       37.66      -52.33     52.33 o 
  -6  20   6      103.30      -34.29     49.24 o 
  -5  20   6       11.84       37.70     56.42 o 
  -4  20   6       20.03       51.75     66.73 o 
  -3  20   6        9.19       44.55     37.38 o 
  -2  20   6      188.74      181.55     53.41 o 
  -1  20   6      657.79      735.13     52.65 o 
   0  20   6       33.74      -31.30     31.30 o 
   1  20   6      453.93      510.27     57.60 o 
   2  20   6        0.34        9.90     40.14 o 
   3  20   6      514.63      330.94     66.61 o 
   4  20   6      376.41      426.89    103.40 o 
   5  20   6       79.20      100.88     59.76 o 
  -5  21   6       10.02       13.13     47.96 o 
  -4  21   6      207.50      313.88     72.47 o 
  -3  21   6      404.83      234.26     46.80 o 
  -2  21   6      167.14      121.11     49.90 o 
  -1  21   6      445.74      494.49     46.62 o 
   0  21   6        0.38        6.15     35.38 o 
   1  21   6       45.71        0.56     35.44 o 
   2  21   6      250.93      254.03     60.48 o 
   3  21   6       35.66       15.46     51.70 o 
   4  21   6        0.15      -36.33     47.51 o 
   5  21   6        2.25       -0.50     55.69 o 
  -5  22   6        2.61       34.41     60.90 o 
  -4  22   6        0.58      -14.41     59.85 o 
  -3  22   6      249.76      294.95     84.46 o 
  -2  22   6        7.27      -33.32     33.32 o 
  -1  22   6       28.59       68.73     34.24 o 
   0  22   6       93.72       79.76     41.16 o 
   1  22   6      101.36       45.85     41.11 o 
   2  22   6       80.33       90.05     55.10 o 
   3  22   6      102.79      -12.81     49.43 o 
   4  22   6       42.83      -25.95     50.41 o 
  -4  23   6       22.08      -26.42     58.83 o 
  -3  23   6       14.67      -16.94     53.69 o 
  -2  23   6      155.76      187.98     49.22 o 
  -1  23   6       12.03      -25.63     39.62 o 
   0  23   6       54.95       57.08     39.72 o 
   1  23   6       41.42       44.86     44.11 o 
   2  23   6       19.62        2.17     40.97 o 
   3  23   6        7.89      -49.68     51.47 o 
   4  23   6        0.63        2.45     47.31 o 
  -3  24   6        4.27       69.04     63.08 o 
  -2  24   6        0.03      -25.94     39.61 o 
  -1  24   6       79.54      -69.21     69.21 o 
   0  24   6        8.98       41.29     45.19 o 
   1  24   6        0.27      -15.49     42.79 o 
   2  24   6       22.53       77.41    107.95 o 
   3  24   6       33.02        3.01     60.89 o 
  -2  25   6       12.32      -12.97     44.80 o 
  -1  25   6       42.87      -48.44     69.55 o 
   0  25   6        7.20       -4.07     43.42 o 
   1  25   6       12.97       10.61     44.52 o 
   2  25   6        4.92      -25.89     44.79 o 
  -9   1   7      101.88       18.55     71.79 o 
  -8   1   7       30.70       39.78     36.98 o 
  -7   1   7        1.76       34.75     28.05 o 
  -6   1   7       18.88        7.48     23.25 o 
  -5   1   7      116.61       86.45     24.48 o 
  -4   1   7     4976.04     5529.32    111.70 o 
  -3   1   7     1514.79     1649.44     44.60 o 
  -2   1   7      383.05      354.58     37.29 o 
  -1   1   7     3438.17     3551.22     96.71 o 
   0   1   7    11142.79    12325.23    183.36 o 
   1   1   7      276.03      347.67     18.81 o 
   2   1   7     1129.45     1312.82     30.76 o 
   3   1   7        9.87       16.63     12.27 o 
   4   1   7      272.99      288.39     20.70 o 
   5   1   7      337.06      349.53     27.33 o 
   6   1   7      258.89      230.43     48.27 o 
   7   1   7       43.06       60.50     43.50 o 
   8   1   7     1128.08     1221.96     96.09 o 
   9   1   7       22.20       10.07     53.90 o 
  -9   2   7        0.14      -22.33     73.16 o 
  -8   2   7      301.63      291.92     58.29 o 
  -7   2   7      888.95     1044.43     69.59 o 
  -6   2   7     1052.38     1055.44     44.32 o 
  -5   2   7      328.18      322.61     36.47 o 
  -4   2   7     3577.84     3349.16     72.54 o 
  -3   2   7     1717.19     1467.40     42.08 o 
  -2   2   7      510.26      543.70     39.89 o 
  -1   2   7       44.93       85.65     19.74 o 
   0   2   7    17261.54    22053.07    289.11 o 
   1   2   7     1796.45     1908.48     54.07 o 
   2   2   7    11309.54    13769.09    157.99 o 
   3   2   7     1196.25     1762.81     36.99 o 
   4   2   7     4812.55     5131.99     76.92 o 
   5   2   7      148.43      196.75     21.31 o 
   6   2   7      250.66      319.72     33.33 o 
   7   2   7      340.23      237.99     52.00 o 
   8   2   7        3.09      -13.10     46.20 o 
   9   2   7      211.81       77.96     62.69 o 
  -9   3   7      252.12      184.98     84.51 o 
  -8   3   7       52.66       45.17     48.87 o 
  -7   3   7       10.96       75.07     33.80 o 
  -6   3   7      147.34      113.82     28.18 o 
  -5   3   7       56.73       40.44     22.35 o 
  -4   3   7       93.73      158.62     22.80 o 
  -3   3   7      199.70      244.74     36.07 o 
  -2   3   7       52.96       54.81     23.19 o 
  -1   3   7     8517.70     8340.17    299.64 o 
   0   3   7    22010.96    22992.20    300.37 o 
   1   3   7     1395.41     1256.79     32.81 o 
   2   3   7      626.71      693.32     25.70 o 
   3   3   7      229.34      268.15     18.92 o 
   4   3   7      157.69      215.74     23.13 o 
   5   3   7      777.78      799.42     36.47 o 
   6   3   7      771.90      889.98     47.86 o 
   7   3   7       47.21       -3.69     35.58 o 
   8   3   7      883.32      976.66     95.69 o 
   9   3   7       91.69       77.21     66.38 o 
  -9   4   7        0.53      -18.53     59.17 o 
  -8   4   7       26.82       32.57     44.68 o 
  -7   4   7       25.19       27.92     42.46 o 
  -6   4   7      172.59      124.14     45.07 o 
  -5   4   7       16.38       -0.77     19.76 o 
  -4   4   7     1363.91     1099.27     45.43 o 
  -3   4   7      571.66      540.47     69.44 o 
  -2   4   7      430.53      453.82     61.64 o 
  -1   4   7      191.29      138.50     31.76 o 
   0   4   7     1429.93     1322.53     37.01 o 
   1   4   7      227.17      185.85     21.59 o 
   2   4   7      106.60       82.76     14.83 o 
   3   4   7      189.19      171.48     17.99 o 
   4   4   7      274.62      221.62     21.37 o 
   5   4   7      197.99      211.43     24.61 o 
   6   4   7       10.61       -8.82     20.86 o 
   7   4   7      262.08      309.23     60.13 o 
   8   4   7       59.08       23.14     46.17 o 
  -9   5   7        6.32      -20.41     49.98 o 
  -8   5   7        7.48       18.71     45.77 o 
  -7   5   7       37.45       21.02     69.47 o 
  -6   5   7        0.81      -25.57     25.57 o 
  -5   5   7      566.45      645.30     39.86 o 
  -4   5   7      376.74      479.10     32.51 o 
  -3   5   7      477.06      493.94     81.13 o 
  -2   5   7      295.13      301.48     20.57 o 
  -1   5   7       69.35      130.19     23.43 o 
   0   5   7     1033.15     1147.00     34.06 o 
   1   5   7       73.64       97.80     15.31 o 
   2   5   7       99.10       89.15     14.26 o 
   3   5   7      666.05      578.13     28.14 o 
   4   5   7      304.04      309.32     23.52 o 
   5   5   7       39.96       30.46     19.64 o 
   6   5   7      117.43       77.63     27.08 o 
   7   5   7      419.95      491.06     44.77 o 
   8   5   7        9.68      -11.40     46.06 o 
  -9   6   7       66.58       49.68     53.91 o 
  -8   6   7      163.00      116.21     55.25 o 
  -7   6   7      529.75      530.35     67.90 o 
  -6   6   7       73.76        4.18     29.61 o 
  -5   6   7     1572.97     1595.60     68.76 o 
  -4   6   7     2174.94     1929.17    112.07 o 
  -3   6   7     1133.13      885.12     34.36 o 
  -2   6   7     3352.12     2844.59     57.28 o 
  -1   6   7      208.52      162.67     33.65 o 
   0   6   7     4270.61     5419.05     91.33 o 
   1   6   7     2801.35     3188.50     64.50 o 
   2   6   7        7.52       33.35     12.44 o 
   3   6   7     3432.47     3984.00     65.45 o 
   4   6   7     1488.75     1641.77     46.67 o 
   5   6   7     1628.42     1891.57     55.01 o 
   6   6   7      650.41      571.34     53.59 o 
   7   6   7       30.01       41.42     32.50 o 
   8   6   7      182.95      159.45     57.54 o 
  -9   7   7      171.25      229.92    145.65 o 
  -8   7   7      125.76      162.26     57.12 o 
  -7   7   7        8.15       21.32     48.23 o 
  -6   7   7      231.74      253.32     40.18 o 
  -5   7   7      107.53      202.83     41.13 o 
  -4   7   7      283.40      312.08     35.93 o 
  -3   7   7     2366.75     2175.19     65.12 o 
  -2   7   7      153.70      262.12     40.36 o 
  -1   7   7     4010.84     3751.67    257.57 o 
   0   7   7    13739.73    13789.13    205.99 o 
   1   7   7     3549.28     3445.73     88.80 o 
   2   7   7     1361.29     1131.37     31.01 o 
   3   7   7      360.51      324.23     32.38 o 
   4   7   7       65.30       60.43     18.89 o 
   5   7   7      458.18      572.41    119.33 o 
   6   7   7       64.13       42.19     25.85 o 
   7   7   7      939.89      954.44     88.86 o 
   8   7   7      342.09      354.78     67.20 o 
  -9   8   7       12.10      -22.97     63.81 o 
  -8   8   7        0.84        9.05     53.10 o 
  -7   8   7       73.45       72.48     51.32 o 
  -6   8   7      183.22      207.41     51.49 o 
  -5   8   7     1056.69      960.36     48.91 o 
  -4   8   7     1812.63     1728.96     71.60 o 
  -3   8   7      701.03      759.59     38.73 o 
  -2   8   7     1495.24     1254.09     64.68 o 
  -1   8   7       53.15       58.09     20.98 o 
   0   8   7      325.33      275.44     23.14 o 
   1   8   7      173.30      135.26     21.46 o 
   2   8   7      276.23      219.51     19.59 o 
   3   8   7      629.58      546.23     28.58 o 
   4   8   7      520.07      525.96     34.93 o 
   5   8   7      121.75       80.17     33.74 o 
   6   8   7       40.41       -1.45     24.55 o 
   7   8   7       31.46       12.17     33.28 o 
   8   8   7        0.36        1.19     49.70 o 
  -8   9   7       79.51       93.61    104.60 o 
  -7   9   7       14.98      -21.61     41.59 o 
  -6   9   7       66.31       16.29     38.95 o 
  -5   9   7      789.24      896.85    111.94 o 
  -4   9   7       36.37       46.09     26.84 o 
  -3   9   7     1135.37     1011.51     44.76 o 
  -2   9   7     2394.08     2481.06     69.62 o 
  -1   9   7     1299.37     1017.75     43.66 o 
   0   9   7       25.43       34.04     15.54 o 
   1   9   7      923.61      915.96     30.18 o 
   2   9   7        2.66        3.03     12.67 o 
   3   9   7       94.29      104.25     20.98 o 
   4   9   7        7.45      -18.52     18.52 o 
   5   9   7      941.13      964.76     46.01 o 
   6   9   7     1052.77     1121.23     52.30 o 
   7   9   7        0.00      -31.15     33.84 o 
   8   9   7       52.02       62.16     50.62 o 
  -8  10   7       67.84       26.67     48.34 o 
  -7  10   7      473.76      401.55     69.02 o 
  -6  10   7       63.99       14.53     41.76 o 
  -5  10   7       11.23      -29.56     33.00 o 
  -4  10   7      182.83      188.20     28.99 o 
  -3  10   7      156.57      142.37     36.84 o 
  -2  10   7     1346.99     1374.70     51.56 o 
  -1  10   7      577.14      669.03     40.83 o 
   0  10   7     2463.95     2790.54     75.49 o 
   1  10   7      430.99      579.93     28.82 o 
   2  10   7       65.85       31.44     14.98 o 
   3  10   7     2031.07     2273.49     56.84 o 
   4  10   7     4440.86     4761.28    133.00 o 
   5  10   7     9262.27     9494.22    171.76 o 
   6  10   7     2014.96     2007.81     70.14 o 
   7  10   7        4.38       10.37     31.20 o 
   8  10   7        1.82      -14.53     38.93 o 
  -8  11   7        3.94      -52.11     52.11 o 
  -7  11   7        1.51       76.49     50.39 o 
  -6  11   7       29.60       70.26     46.60 o 
  -5  11   7      176.36       97.31     41.94 o 
  -4  11   7      109.57       77.09     24.33 o 
  -3  11   7     1066.27      799.49     44.93 o 
  -2  11   7      526.44      545.33     44.74 o 
  -1  11   7     2486.34     2068.25     64.40 o 
   0  11   7     3354.70     3071.72     80.86 o 
   1  11   7       13.61        4.51     13.66 o 
   2  11   7      227.27      221.52     22.55 o 
   3  11   7        2.43      -17.91     18.56 o 
   4  11   7       72.30       64.85     25.18 o 
   5  11   7     1220.85     1323.56     55.34 o 
   6  11   7        3.05       -0.24     27.24 o 
   7  11   7      110.83      117.49     36.17 o 
   8  11   7      310.02      366.31     66.12 o 
  -8  12   7        0.06       21.93     58.91 o 
  -7  12   7      219.14      169.50     55.28 o 
  -6  12   7      141.76      161.97     51.07 o 
  -5  12   7      158.81      159.90     49.18 o 
  -4  12   7      228.94      262.58     35.60 o 
  -3  12   7      375.98      477.62     44.02 o 
  -2  12   7        1.23      -15.60     22.23 o 
  -1  12   7       73.40       31.62     22.07 o 
   0  12   7      211.35      194.21     30.69 o 
   1  12   7      192.34      153.30     23.96 o 
   2  12   7       50.02       52.01     19.95 o 
   3  12   7      180.55      136.92     27.41 o 
   4  12   7      516.04      599.46     45.03 o 
   5  12   7        1.49      -23.71     23.71 o 
   6  12   7        1.22      -11.07     28.11 o 
   7  12   7        5.78      -28.84     31.71 o 
  -8  13   7       16.52      -21.51     50.58 o 
  -7  13   7       28.38       47.69     52.98 o 
  -6  13   7       83.10       -5.88     46.73 o 
  -5  13   7      345.72      287.39     58.84 o 
  -4  13   7        0.60       -2.88     22.09 o 
  -3  13   7        0.52      -21.39     21.39 o 
  -2  13   7      267.34      312.78     41.02 o 
  -1  13   7      330.54      354.77     38.15 o 
   0  13   7      298.06      297.45     31.09 o 
   1  13   7      383.06      485.85     37.60 o 
   2  13   7       42.73       12.05     20.97 o 
   3  13   7       59.19       55.70     24.54 o 
   4  13   7        0.11      -16.74     22.44 o 
   5  13   7       84.48       50.16     27.78 o 
   6  13   7      546.66      449.10     65.77 o 
   7  13   7       15.90      -20.59     30.87 o 
  -8  14   7       41.95       10.46     53.38 o 
  -7  14   7       16.01       -6.45     49.23 o 
  -6  14   7        7.11      -21.98     44.35 o 
  -5  14   7      237.54      226.74     53.49 o 
  -4  14   7        9.02      -23.95     23.95 o 
  -3  14   7       18.75       28.47     26.64 o 
  -2  14   7      140.84      143.86     40.51 o 
  -1  14   7      311.37      388.92     42.07 o 
   0  14   7      140.67      127.31     35.36 o 
   1  14   7        2.87       -2.99     22.11 o 
   2  14   7        4.27       -0.10     28.71 o 
   3  14   7       19.44       -4.08     24.38 o 
   4  14   7      173.89      234.55     35.12 o 
   5  14   7      183.83      183.90     34.51 o 
   6  14   7      126.22      110.62     34.62 o 
   7  14   7       21.15       31.77     36.22 o 
  -7  15   7        2.28        7.17     50.08 o 
  -6  15   7       13.53      -24.88     44.80 o 
  -5  15   7       58.05      -12.02     31.92 o 
  -4  15   7       45.35       -9.23     29.99 o 
  -3  15   7      170.62      173.65     47.29 o 
  -2  15   7      222.12      241.12     37.11 o 
  -1  15   7      287.57      337.40     39.87 o 
   0  15   7     1387.06     1346.38     49.77 o 
   1  15   7      670.89      850.40     64.76 o 
   2  15   7       93.27       83.59     35.06 o 
   3  15   7       73.03       70.24     41.57 o 
   4  15   7       23.39       -7.52     30.07 o 
   5  15   7      116.62       42.74     29.53 o 
   6  15   7       42.24       35.98     34.17 o 
   7  15   7      180.31      154.69     45.12 o 
  -7  16   7       68.61       29.42     53.10 o 
  -6  16   7       87.83       41.40     50.33 o 
  -5  16   7      716.42      866.86     68.60 o 
  -4  16   7       60.79       77.66     35.63 o 
  -1  16   7        5.01      -25.00     25.00 o 
   0  16   7       25.42       21.71     24.16 o 
   1  16   7      346.42      410.94     47.04 o 
   2  16   7      420.67      399.14    100.07 o 
   3  16   7      428.81      463.37     65.38 o 
   4  16   7      257.09      241.54     55.77 o 
   5  16   7       95.23       50.53     31.20 o 
   6  16   7       28.84       37.37     32.97 o 
  -7  17   7       17.03       37.42     62.67 o 
  -6  17   7        5.79      -12.71     50.41 o 
  -5  17   7       86.99      113.76     42.92 o 
  -4  17   7       20.59      -29.78     40.82 o 
  -3  17   7       56.67      135.95     31.89 o 
  -2  17   7      274.40      472.39     48.65 o 
  -1  17   7      135.05      235.90     40.60 o 
   0  17   7      201.08      351.63     45.41 o 
   1  17   7      970.64     1154.92     59.43 o 
   2  17   7        0.31       15.84     32.78 o 
   3  17   7        9.35       37.27     44.94 o 
   4  17   7        6.88      -23.18     53.15 o 
   5  17   7      126.87      132.40     52.04 o 
   6  17   7       86.58       20.39     34.43 o 
  -6  18   7       29.64       -5.25     49.97 o 
  -5  18   7       15.21       35.35     50.12 o 
  -4  18   7        9.65      -33.79     33.79 o 
  -3  18   7        1.09      -30.80     30.80 o 
  -2  18   7       21.34       -8.66     41.35 o 
  -1  18   7      143.42      136.33     42.56 o 
   0  18   7      526.62      472.16     44.52 o 
   1  18   7      629.11      727.85    120.35 o 
   2  18   7     1108.11     1080.16     75.10 o 
   3  18   7      619.41      497.75     71.65 o 
   4  18   7      579.14      519.91     75.50 o 
   5  18   7        4.38       17.20     47.43 o 
   6  18   7       56.54       31.13     42.60 o 
  -6  19   7       21.55      -27.25     54.07 o 
  -5  19   7        0.41      -51.14     62.78 o 
  -4  19   7       97.35       26.74     39.99 o 
  -3  19   7       66.79       24.50     36.93 o 
  -2  19   7        2.69        8.78     32.57 o 
  -1  19   7      234.30      238.70     44.48 o 
   0  19   7      217.23      233.20     43.33 o 
   1  19   7       29.82       53.49     36.11 o 
   2  19   7      219.28      193.58     46.90 o 
   3  19   7       13.14       12.35     44.32 o 
   4  19   7        1.94        0.46     51.96 o 
   5  19   7        1.97      -30.75     51.64 o 
  -5  20   7      239.90      280.02     67.46 o 
  -4  20   7      125.54      135.31     44.64 o 
  -3  20   7       11.80      -18.35     36.62 o 
  -2  20   7      472.28      618.89     60.71 o 
  -1  20   7       19.88       68.62     38.93 o 
   0  20   7       26.75       37.26     35.93 o 
   1  20   7       93.83       78.74     39.88 o 
   2  20   7       52.20       65.29     39.49 o 
   3  20   7      296.92      400.24     65.11 o 
   4  20   7      154.98      159.05     61.06 o 
   5  20   7       70.36       74.39     55.19 o 
  -5  21   7        4.72      -51.94     51.94 o 
  -4  21   7      119.11      136.52     76.17 o 
  -3  21   7        5.87      -33.15     33.15 o 
  -2  21   7      379.81      545.57     73.23 o 
  -1  21   7       12.11       30.74     37.21 o 
   0  21   7       44.80      101.26     40.79 o 
   1  21   7      736.99     1081.52     79.54 o 
   2  21   7       19.07        3.24     41.05 o 
   3  21   7       45.51      -40.53     47.54 o 
   4  21   7        0.05      -10.79     49.15 o 
   5  21   7        0.37       14.92     56.71 o 
  -4  22   7        1.23        4.16     63.38 o 
  -3  22   7       33.12       30.12     43.63 o 
  -2  22   7       26.43       44.71     48.92 o 
  -1  22   7        4.19      -41.00     41.00 o 
   0  22   7       82.03       39.25     38.86 o 
   1  22   7      236.08      274.57     81.42 o 
   2  22   7      266.70      173.64     50.41 o 
   3  22   7      191.33      341.34     69.80 o 
   4  22   7       18.48      -49.64     49.64 o 
  -4  23   7       15.26        5.91     61.15 o 
  -3  23   7        3.37        4.23     47.71 o 
  -2  23   7        9.38       19.94     50.93 o 
  -1  23   7       13.19      -32.23     50.24 o 
   0  23   7       39.93      -10.02     42.78 o 
   1  23   7       19.79      -19.06     43.45 o 
   2  23   7        2.87        6.98     41.56 o 
   3  23   7        6.10       -6.51     42.67 o 
  -3  24   7        9.61       -6.33     43.15 o 
  -2  24   7       24.97        6.60     40.93 o 
  -1  24   7        3.57        0.86     76.26 o 
   0  24   7       10.99        3.58     40.49 o 
   1  24   7       21.59      -19.26     42.20 o 
   2  24   7       39.07       33.91     43.25 o 
  -1  25   7       54.08      177.08     90.17 o 
   0  25   7       24.67       49.65     49.70 o 
   1  25   7        8.06      -55.61     55.61 o 
  -8   0   8       20.64       65.31     50.39 o 
  -7   0   8      216.56      333.41     54.82 o 
  -6   0   8      539.84      569.90    106.74 o 
  -5   0   8      311.69      406.73     88.02 o 
  -4   0   8     5998.22     5955.31    153.53 o 
  -3   0   8     1746.81     1482.06     75.91 o 
  -2   0   8       56.52      135.17     44.83 o 
  -1   0   8     3154.38     3071.59    130.97 o 
   0   0   8     4857.51     4760.28    122.22 o 
   1   0   8     5227.65     6464.42    156.84 o 
   2   0   8     5534.00     6248.22    121.96 o 
   3   0   8      479.21      502.37     56.64 o 
   4   0   8     1126.59     1118.50     45.52 o 
   5   0   8    12673.29    12478.87    508.61 o 
   6   0   8       24.01       -1.72     46.20 o 
   7   0   8       18.58      -36.06     53.93 o 
   8   0   8       22.14      150.97     81.75 o 
  -8   1   8      421.94      532.56     69.98 o 
  -7   1   8     1075.91     1043.32     49.79 o 
  -6   1   8      140.36      119.66     30.16 o 
  -5   1   8      405.28      533.53     39.48 o 
  -4   1   8     2916.33     3338.10     74.05 o 
  -3   1   8     2306.83     1896.68     58.34 o 
  -2   1   8     8093.24     7865.96    299.54 o 
  -1   1   8      919.80      739.29     44.42 o 
   0   1   8      200.89      267.80     27.82 o 
   1   1   8     4670.22     4725.67     83.33 o 
   2   1   8      573.22      601.93     22.82 o 
   3   1   8        4.09      -11.59     11.59 o 
   4   1   8        0.45      -13.43     15.19 o 
   5   1   8     1628.03     1583.65     51.87 o 
   6   1   8      237.49      206.58     47.99 o 
   7   1   8      266.98      293.28     58.59 o 
   8   1   8     1025.76     1262.51     98.71 o 
  -9   2   8        0.59       -1.89     71.10 o 
  -8   2   8        3.16      -14.76     47.89 o 
  -7   2   8        1.47       65.97     36.25 o 
  -6   2   8       14.82      -25.64     25.64 o 
  -5   2   8        0.54       27.59     23.51 o 
  -4   2   8      978.24      938.28     40.48 o 
  -3   2   8      143.89      159.56     25.91 o 
  -2   2   8        0.28      -20.69     22.36 o 
  -1   2   8       32.20       11.70     18.04 o 
   0   2   8       77.87       44.96     18.67 o 
   1   2   8       71.16       52.39     13.74 o 
   2   2   8       44.58       39.26     12.97 o 
   3   2   8        1.67      -11.68     11.68 o 
   4   2   8      129.36      117.43     19.89 o 
   5   2   8       69.90       43.38     27.25 o 
   6   2   8        0.05      -19.69     21.01 o 
   7   2   8       12.13       18.60     41.47 o 
   8   2   8       46.70       15.22     52.56 o 
  -9   3   8       23.05      -38.42     52.96 o 
  -8   3   8       96.83      113.00     54.41 o 
  -7   3   8      118.36      126.60     39.22 o 
  -6   3   8       96.99       76.84     33.79 o 
  -5   3   8      648.81      685.72     43.13 o 
  -4   3   8     1836.83     1843.42     52.86 o 
  -3   3   8       47.37       52.22     20.49 o 
  -2   3   8     3163.96     3725.98    191.82 o 
  -1   3   8     1636.39     1377.16     48.69 o 
   0   3   8      100.85       96.52     17.73 o 
   1   3   8     2411.44     2491.49     51.15 o 
   2   3   8      385.73      400.33     38.61 o 
   3   3   8       82.74       66.83     14.81 o 
   4   3   8        0.05      -15.60     15.60 o 
   5   3   8       44.90       30.03     19.44 o 
   6   3   8      346.64      313.29     36.16 o 
   7   3   8        7.06      -30.23     45.85 o 
   8   3   8      210.96      168.90     78.32 o 
  -9   4   8       12.53       -4.11     55.28 o 
  -8   4   8       89.08      205.27     55.56 o 
  -7   4   8        0.64        1.99     31.68 o 
  -6   4   8       51.06        8.61     27.27 o 
  -5   4   8      809.32      886.84     68.35 o 
  -4   4   8     3117.30     3022.42     68.78 o 
  -3   4   8     2752.28     2458.16     65.87 o 
  -2   4   8       70.43       37.01     21.28 o 
  -1   4   8     4014.50     3953.91    102.52 o 
   0   4   8     3932.05     3656.32     71.22 o 
   1   4   8     1955.91     2297.01     48.97 o 
   2   4   8        4.96      -11.43     11.43 o 
   3   4   8     3289.78     3622.20     68.53 o 
   4   4   8     1653.70     1654.26     40.79 o 
   5   4   8     2699.95     3015.12     67.96 o 
   6   4   8     1806.79     1915.11     63.18 o 
   7   4   8       82.19       16.11     39.36 o 
   8   4   8       25.44       44.46     48.41 o 
  -9   5   8       39.51       38.26     52.56 o 
  -8   5   8      854.27     1011.45    100.30 o 
  -7   5   8      673.39      932.55     87.72 o 
  -6   5   8      711.90      822.44     85.55 o 
  -5   5   8      205.86      223.75     35.32 o 
  -4   5   8        0.72       80.99     26.37 o 
  -3   5   8       27.97       61.22     20.77 o 
  -2   5   8     1590.08     1546.39     53.51 o 
  -1   5   8       36.34       22.99     19.46 o 
   0   5   8      871.67      748.36     30.41 o 
   1   5   8     4893.75     4566.15     76.57 o 
   2   5   8      390.89      392.77     37.44 o 
   3   5   8      160.29      128.76     20.65 o 
   4   5   8       35.81       48.38     19.16 o 
   5   5   8      553.00      699.30     50.11 o 
   6   5   8      772.13     1002.83     55.28 o 
   7   5   8      315.17      381.74     64.72 o 
   8   5   8      461.41      624.95     84.50 o 
  -9   6   8        9.86       90.67     61.18 o 
  -8   6   8        2.60       29.22     85.44 o 
  -7   6   8       83.28      136.25     53.11 o 
  -6   6   8      103.82       93.79     50.69 o 
  -5   6   8      134.91      134.26     35.59 o 
  -4   6   8     3283.99     3015.25     84.59 o 
  -3   6   8      561.41      630.76     55.51 o 
  -2   6   8      588.24      554.43     48.62 o 
  -1   6   8      230.85      225.20     28.98 o 
   0   6   8      337.27      432.20     27.17 o 
   1   6   8      266.14      164.06     20.97 o 
   2   6   8      884.15      686.61     31.35 o 
   3   6   8      766.53      770.68     32.22 o 
   4   6   8      915.38      866.76     41.88 o 
   5   6   8      474.50      403.93     45.01 o 
   6   6   8        0.43      -23.58     23.58 o 
   7   6   8        5.04      -24.69     27.32 o 
   8   6   8       10.48       14.88     47.02 o 
  -8   7   8        1.35       54.27     77.03 o 
  -7   7   8        6.25       12.36     41.87 o 
  -6   7   8      193.87      151.27     40.39 o 
  -5   7   8        0.00        9.67     25.07 o 
  -4   7   8       14.53       18.18     24.38 o 
  -3   7   8       77.00       70.88     26.52 o 
  -2   7   8       46.71       16.55     21.18 o 
  -1   7   8       64.47       29.86     20.56 o 
   0   7   8      802.15      833.69     31.53 o 
   1   7   8      878.97      981.51     35.37 o 
   2   7   8      159.22      176.74     21.39 o 
   3   7   8        4.52      -13.99     13.99 o 
   4   7   8        3.12       -9.15     17.81 o 
   5   7   8       15.35        5.73     20.73 o 
   6   7   8      163.45      153.23     28.31 o 
   7   7   8        2.73      -27.19     27.19 o 
   8   7   8       25.96        2.60     73.34 o 
  -8   8   8       83.98      154.18     60.54 o 
  -7   8   8       96.75       58.06     43.59 o 
  -6   8   8        1.49       12.60     65.26 o 
  -5   8   8      175.01      203.04     38.18 o 
  -4   8   8      538.66      543.62     72.35 o 
  -3   8   8      774.37      793.66     51.70 o 
  -2   8   8      735.39      748.55     41.38 o 
  -1   8   8      351.35      299.43     40.86 o 
   0   8   8     3186.43     3372.93     68.79 o 
   1   8   8     1380.19     1562.97     45.79 o 
   2   8   8     1159.21     1322.54     35.69 o 
   3   8   8      681.57      667.34     37.79 o 
   4   8   8     1066.77     1102.38     55.76 o 
   5   8   8     2187.73     1970.33     57.25 o 
   6   8   8      229.81      231.42     32.19 o 
   7   8   8       51.68       30.10     30.49 o 
   8   8   8       16.64       -2.16     45.81 o 
  -8   9   8      548.52      537.67     80.57 o 
  -7   9   8      307.42      483.93     75.62 o 
  -6   9   8      841.00     1035.88     89.68 o 
  -5   9   8        0.44      -36.70     44.76 o 
  -4   9   8       48.13       39.10     36.37 o 
  -3   9   8      491.85      415.33     39.88 o 
  -2   9   8       38.80       24.52     27.42 o 
  -1   9   8      771.29      753.88     45.15 o 
   0   9   8      540.39      733.08     54.99 o 
   1   9   8      857.55      661.63     30.48 o 
   2   9   8      400.69      452.20     46.37 o 
   3   9   8      131.10      130.11     28.31 o 
   4   9   8       27.55       24.85     22.31 o 
   5   9   8      376.17      408.63     37.23 o 
   6   9   8       67.99       34.64     26.03 o 
   7   9   8      195.94      192.88     37.49 o 
   8   9   8      570.82      651.72     89.01 o 
  -8  10   8        2.38       31.92     54.78 o 
  -7  10   8        7.66      -48.71     48.77 o 
  -6  10   8        5.01      -24.50     40.95 o 
  -5  10   8      127.54      121.56     34.47 o 
  -4  10   8     1430.77     1495.95     53.58 o 
  -3  10   8      361.18      394.41     41.20 o 
  -2  10   8       69.55       46.20     24.56 o 
  -1  10   8      368.35      374.06     38.07 o 
   0  10   8        3.63        1.67     21.09 o 
   1  10   8        2.55       11.50     16.51 o 
   2  10   8       57.19       52.96     18.14 o 
   3  10   8      407.46      382.31     32.79 o 
   4  10   8      680.02      628.67     41.15 o 
   5  10   8      253.74      269.59     32.76 o 
   6  10   8       12.67      -22.98     22.98 o 
   7  10   8       34.25      -12.20     30.49 o 
   8  10   8       74.52       90.51     38.02 o 
  -8  11   8       22.97       98.56     61.58 o 
  -7  11   8      163.69      153.71     57.62 o 
  -6  11   8      319.75      267.41     61.09 o 
  -5  11   8        1.11      -28.32     28.32 o 
  -4  11   8       17.43       16.82     24.30 o 
  -3  11   8       46.38       17.18     25.16 o 
  -2  11   8        9.70        7.33     22.32 o 
  -1  11   8      451.14      503.85     67.78 o 
   0  11   8     1603.16     1636.50     59.51 o 
   1  11   8      129.15       95.11     25.90 o 
   2  11   8      575.26      637.29     33.81 o 
   3  11   8       61.83       41.56     21.09 o 
   4  11   8        1.81      -19.57     19.57 o 
   5  11   8        0.42      -22.99     22.99 o 
   6  11   8        2.83       -3.73     30.19 o 
   7  11   8       23.85        4.38     35.87 o 
  -8  12   8        4.35      -63.96     72.22 o 
  -7  12   8       45.17       12.23     55.56 o 
  -6  12   8        4.42      -40.15     40.15 o 
  -5  12   8       74.94       24.40     42.54 o 
  -4  12   8       29.26      -13.67     23.67 o 
  -3  12   8        7.22      -24.03     24.03 o 
  -2  12   8        0.48       -8.20     23.74 o 
  -1  12   8       85.57       60.41     25.21 o 
   0  12   8     1220.47     1235.08     52.91 o 
   1  12   8       62.17       52.94     20.99 o 
   2  12   8      493.67      413.27     44.95 o 
   3  12   8     1167.95     1321.84     52.58 o 
   4  12   8        1.65      -20.03     20.03 o 
   5  12   8      698.46      729.68     47.14 o 
   6  12   8      106.55       62.59     37.28 o 
   7  12   8        3.92        0.04     33.64 o 
  -7  13   8      155.72      158.02     61.78 o 
  -6  13   8      226.96      128.64     57.44 o 
  -5  13   8        2.87        5.34     41.65 o 
  -4  13   8       21.50      -21.55     21.55 o 
  -3  13   8        9.50      -23.07     24.38 o 
  -2  13   8      120.40       95.46     30.16 o 
  -1  13   8      308.66      278.27     38.67 o 
   0  13   8       20.67      -17.56     22.84 o 
   1  13   8      830.81      850.91     44.94 o 
   2  13   8       55.29       12.03     27.43 o 
   3  13   8       22.88      -25.46     25.46 o 
   4  13   8        6.43      -21.82     22.16 o 
   5  13   8      241.99      235.25     40.43 o 
   6  13   8      123.65      164.03     38.17 o 
   7  13   8      110.12      133.25     39.35 o 
  -7  14   8       26.97       78.51     57.78 o 
  -6  14   8        0.58       -9.39     46.41 o 
  -5  14   8      502.49      545.14     72.19 o 
  -4  14   8      475.07      541.67     45.97 o 
  -3  14   8      704.35      902.77     75.55 o 
  -2  14   8       25.26      -22.98     22.98 o 
  -1  14   8      211.76      272.89     54.65 o 
   0  14   8        3.20       45.40     28.18 o 
   1  14   8       87.39       54.71     25.39 o 
   2  14   8      404.56      362.36     44.44 o 
   3  14   8      260.86      120.19     36.33 o 
   4  14   8      578.48      588.68     65.72 o 
   5  14   8      333.26      386.20     48.35 o 
   6  14   8       40.32        3.64     31.05 o 
   7  14   8       26.39       20.84     36.44 o 
  -7  15   8      171.24      228.08     68.38 o 
  -6  15   8        2.27      -36.90     48.73 o 
  -5  15   8       77.53       74.69     39.97 o 
  -4  15   8       92.36       71.02     38.09 o 
  -3  15   8      320.44      464.53     48.84 o 
  -2  15   8       77.45       19.23     43.93 o 
  -1  15   8     1048.83     1025.93     55.00 o 
   0  15   8      219.41      203.13     36.25 o 
   1  15   8       10.13      -10.01     26.39 o 
   2  15   8       36.22       29.03     30.01 o 
   3  15   8        9.33      -27.26     27.26 o 
   4  15   8       56.78       23.31     48.31 o 
   5  15   8      119.89      129.82     31.91 o 
   6  15   8       11.39      -10.67     33.19 o 
  -7  16   8        0.06      -39.17     50.16 o 
  -6  16   8       15.49      -17.31     46.74 o 
  -5  16   8        0.15       -5.35     37.30 o 
  -4  16   8        4.03       26.78     34.21 o 
  -3  16   8       19.19        0.41     31.05 o 
  -2  16   8        6.60       21.53     29.51 o 
  -1  16   8      179.41      220.96     38.32 o 
   0  16   8      235.37      193.26     38.59 o 
   1  16   8       54.39       66.41     32.70 o 
   2  16   8      368.01      454.89     54.01 o 
   3  16   8      252.85      209.41     49.13 o 
   4  16   8       39.37       25.34     35.50 o 
   5  16   8        7.42      -25.57     36.61 o 
   6  16   8      522.16      603.15     56.90 o 
  -6  17   8       34.76       78.92     77.72 o 
  -5  17   8      242.45      367.79     54.33 o 
  -4  17   8      546.32      417.18     61.01 o 
  -3  17   8       26.43        9.66     31.70 o 
  -2  17   8      749.99      709.19     59.66 o 
  -1  17   8      113.61       77.20     33.85 o 
   0  17   8       46.32       37.12     33.69 o 
   1  17   8      579.41      614.96     58.52 o 
   2  17   8        4.07       21.95     32.50 o 
   3  17   8       26.30       24.19     35.96 o 
   4  17   8        4.60      -29.17     33.02 o 
   5  17   8        5.39      -11.13     48.27 o 
   6  17   8      205.81      221.61     55.65 o 
  -6  18   8       18.30       15.44     59.16 o 
  -5  18   8      500.77      523.55     62.04 o 
  -4  18   8      204.11      362.20     55.48 o 
  -3  18   8      731.38     1095.08     92.04 o 
  -2  18   8       63.13      122.29     39.89 o 
  -1  18   8        0.14      -10.82     30.33 o 
   0  18   8        1.62      -14.09     31.14 o 
   1  18   8        0.34        2.84     34.74 o 
   2  18   8      483.02      509.13     58.69 o 
   3  18   8      377.54      429.89     76.72 o 
   4  18   8      304.35      365.89     52.41 o 
   5  18   8      170.44      250.53     65.37 o 
  -6  19   8       41.61       60.27     62.70 o 
  -5  19   8      103.78       29.80     52.79 o 
  -4  19   8      626.04      876.04     84.99 o 
  -3  19   8      790.52      990.24    106.93 o 
  -2  19   8      186.46      138.55     40.71 o 
  -1  19   8       28.86        3.89     36.32 o 
   0  19   8      593.14      865.18    106.48 o 
   1  19   8        1.81       11.40     35.78 o 
   2  19   8       16.21      -34.10     34.10 o 
   3  19   8       25.82        2.49     37.96 o 
   4  19   8        3.48       -5.09     36.90 o 
   5  19   8        1.12        4.12     42.50 o 
  -5  20   8       64.51       93.30     62.27 o 
  -4  20   8       14.60      -39.61     39.61 o 
  -3  20   8       29.01      117.72     42.19 o 
  -2  20   8       90.18       57.05     41.63 o 
  -1  20   8        3.29       20.15     36.08 o 
   0  20   8       59.52       43.77     49.22 o 
   1  20   8       61.80       -7.36     35.38 o 
   2  20   8       11.76      -10.87     38.11 o 
   3  20   8      202.14      266.31     52.37 o 
   4  20   8      152.04      233.90     50.90 o 
   5  20   8      261.17      158.45     63.42 o 
  -5  21   8       59.39        3.06     59.21 o 
  -4  21   8      394.78      276.08     56.72 o 
  -3  21   8      175.71      168.67     49.17 o 
  -2  21   8      288.95      222.67     62.08 o 
  -1  21   8      166.46      117.51     42.44 o 
   0  21   8       28.43       40.71     53.04 o 
   1  21   8      142.06      114.04     43.70 o 
   2  21   8       19.48       24.97     39.98 o 
   3  21   8        8.86      -32.11     37.77 o 
   4  21   8       25.62       38.02     40.11 o 
  -4  22   8      272.03      315.51     76.08 o 
  -3  22   8        1.85        9.52     44.26 o 
  -2  22   8       32.12       40.65     55.09 o 
  -1  22   8        1.05      -13.83     48.38 o 
   0  22   8        5.68       27.21     53.29 o 
   1  22   8       16.91       11.79     42.80 o 
   2  22   8      111.53       76.33     45.71 o 
   3  22   8       65.79      124.89     48.61 o 
  -3  23   8       72.17       20.14     48.11 o 
  -2  23   8       21.67       15.95     51.79 o 
  -1  23   8      103.05      210.54     59.00 o 
   0  23   8       82.22      126.32     62.11 o 
   1  23   8       13.53       23.26     44.62 o 
   2  23   8        4.30       -5.32     42.51 o 
   3  23   8       16.32      -14.93     42.93 o 
  -2  24   8       38.14       99.79     60.97 o 
  -1  24   8        2.25      -28.51     69.38 o 
   0  24   8       13.85       39.25     60.24 o 
   1  24   8       26.07      -17.71     44.75 o 
  -8   1   9      177.37      262.07     62.48 o 
  -7   1   9      179.83      209.70     41.70 o 
  -6   1   9      141.89      100.22     31.72 o 
  -5   1   9      791.07      861.94     49.61 o 
  -4   1   9     1179.36     1164.46     43.02 o 
  -3   1   9      606.71      752.73     49.57 o 
  -2   1   9     1187.31     1360.17     62.79 o 
  -1   1   9     8346.28     9440.20    327.26 o 
   0   1   9     1483.97     1506.08     52.28 o 
   1   1   9     7332.47     7702.07    103.31 o 
   2   1   9      150.47      196.23     19.74 o 
   3   1   9      351.57      367.47     25.91 o 
   4   1   9      131.46       82.55     20.59 o 
   5   1   9       41.51       45.28     27.99 o 
   6   1   9       11.13       -0.05     35.17 o 
   7   1   9     2124.80     1917.97    108.83 o 
   8   1   9       55.06       81.13     49.37 o 
  -8   2   9        5.80       19.34     49.08 o 
  -7   2   9      235.57      130.23     41.81 o 
  -6   2   9       37.34      -23.25     30.70 o 
  -5   2   9      685.06      917.87     62.77 o 
  -4   2   9     2193.62     2053.21     57.35 o 
  -3   2   9     1138.97      923.99     41.98 o 
  -2   2   9     2295.87     2018.83    185.56 o 
  -1   2   9      749.86     1094.22     68.17 o 
   0   2   9       71.15       43.43     23.04 o 
   1   2   9     3945.53     4856.91     81.64 o 
   2   2   9      345.73      447.30     27.79 o 
   3   2   9     4485.38     4994.52     77.43 o 
   4   2   9     3766.55     3575.14     71.13 o 
   5   2   9     1354.70     1457.93     62.35 o 
   6   2   9        8.88       43.38     39.44 o 
   7   2   9     5106.48     5094.59    180.91 o 
   8   2   9       69.40        5.02     50.66 o 
  -9   3   9       72.58      115.93     90.86 o 
  -8   3   9      240.14      345.65     68.00 o 
  -7   3   9      515.34      823.57     77.27 o 
  -6   3   9       21.39      -29.05     29.05 o 
  -5   3   9     1319.44     1180.35     68.32 o 
  -4   3   9     1239.50     1200.02     44.16 o 
  -3   3   9      581.78      831.35     82.20 o 
  -2   3   9        2.34      -24.64     24.64 o 
  -1   3   9     8243.10     8558.06    160.24 o 
   0   3   9     5548.51     5194.17     94.24 o 
   1   3   9     7367.12     7072.40    107.10 o 
   2   3   9      210.50      149.43     19.28 o 
   3   3   9      141.16      117.18     19.94 o 
   4   3   9        4.14      -16.09     16.09 o 
   5   3   9      338.90      448.78     47.20 o 
   6   3   9      322.97      354.12     48.65 o 
   7   3   9     2315.40     2179.67    112.95 o 
   8   3   9      219.42      307.24     66.64 o 
  -8   4   9        0.71      -42.10     48.97 o 
  -7   4   9       46.95       63.04     37.99 o 
  -6   4   9       28.74      -26.60     26.60 o 
  -5   4   9      336.04      498.14     46.05 o 
  -4   4   9       13.62       47.61     26.18 o 
  -3   4   9      480.78      549.33     51.68 o 
  -2   4   9       21.86      -22.03     22.03 o 
  -1   4   9      285.89      306.99     48.52 o 
   0   4   9      622.10      562.27     31.33 o 
   1   4   9      135.81       98.13     18.20 o 
   2   4   9      283.03      285.57     27.78 o 
   3   4   9      313.94      324.12     27.16 o 
   4   4   9      384.89      357.42     29.88 o 
   5   4   9      107.28       83.28     32.12 o 
   6   4   9       56.52       42.32     28.62 o 
   7   4   9        2.15        5.97     44.34 o 
   8   4   9        0.02      -25.45     45.11 o 
  -8   5   9       50.28       60.99     52.40 o 
  -7   5   9       15.59        9.48     34.36 o 
  -6   5   9        3.64      -30.15     30.15 o 
  -5   5   9      644.82      717.47     54.98 o 
  -4   5   9      772.20      861.97     56.01 o 
  -3   5   9      431.64      546.21     55.02 o 
  -2   5   9      520.91      540.02     96.28 o 
  -1   5   9      557.90      763.52     44.54 o 
   0   5   9      979.44     1210.48     44.77 o 
   1   5   9        0.89       -5.65     15.77 o 
   2   5   9      858.21      881.38     34.92 o 
   3   5   9      511.76      512.98     33.00 o 
   4   5   9        8.35      -19.45     19.45 o 
   5   5   9       93.37       50.59     23.00 o 
   6   5   9       23.61        9.28     26.85 o 
   7   5   9      226.74      189.35     59.26 o 
   8   5   9       12.95       -0.15     46.56 o 
  -8   6   9        0.15       -7.02     52.30 o 
  -7   6   9        0.14        9.79     49.11 o 
  -6   6   9       67.13       32.37     33.86 o 
  -5   6   9        7.97       61.91     31.20 o 
  -4   6   9      839.32      880.22     53.93 o 
  -3   6   9     1754.86     1644.83     78.09 o 
  -2   6   9     1017.37      808.89     41.47 o 
  -1   6   9       32.33       18.51     19.79 o 
   0   6   9      299.39      466.15     30.95 o 
   1   6   9       90.16       54.34     18.51 o 
   2   6   9     2100.04     2541.47     65.72 o 
   3   6   9      737.86      859.38     42.43 o 
   4   6   9     5649.05     5957.99    105.41 o 
   5   6   9      292.42      212.29     34.76 o 
   6   6   9     1826.19     1990.71     67.95 o 
   7   6   9      949.41     1237.71    103.98 o 
   8   6   9       45.50       -6.25     49.91 o 
  -8   7   9      104.28      115.02     57.88 o 
  -7   7   9      360.13      602.85     78.30 o 
  -6   7   9       49.25       25.67     33.16 o 
  -5   7   9     2600.83     2470.39     81.53 o 
  -4   7   9      546.86      788.00     67.89 o 
  -3   7   9      565.60      580.93     47.69 o 
  -2   7   9      126.37      109.65     26.06 o 
  -1   7   9     3118.97     3070.27     82.77 o 
   0   7   9     6215.57     5967.75    104.60 o 
   1   7   9     1675.90     1566.38     46.54 o 
   2   7   9      839.44      947.11     34.62 o 
   3   7   9       11.36       -4.60     16.77 o 
   4   7   9        8.05       -4.56     19.49 o 
   5   7   9       24.01      -14.75     22.30 o 
   6   7   9      329.54      304.47     40.48 o 
   7   7   9      669.71      683.59     83.84 o 
   8   7   9      174.45      104.99     57.62 o 
  -8   8   9       29.73       11.08     55.63 o 
  -7   8   9       12.95        7.80     44.22 o 
  -6   8   9       12.20      -20.76     30.50 o 
  -5   8   9       83.23      120.10     35.16 o 
  -4   8   9       25.96       75.97     31.09 o 
  -3   8   9     1343.41     1322.55     55.13 o 
  -2   8   9        9.50        3.01     22.09 o 
  -1   8   9       19.18       55.69     25.16 o 
   0   8   9        3.57       -2.38     21.56 o 
   1   8   9        0.60       -3.22     20.38 o 
   2   8   9        1.65        5.82     17.22 o 
   3   8   9      469.48      518.45     36.29 o 
   4   8   9      582.96      551.36     47.56 o 
   5   8   9      340.75      283.84     32.76 o 
   6   8   9      157.66       76.28     31.69 o 
   7   8   9      191.05      154.41     38.33 o 
  -8   9   9        5.60       15.90     60.95 o 
  -7   9   9       36.82      -46.20     46.20 o 
  -6   9   9      121.87      116.95     50.43 o 
  -5   9   9      297.01      305.11     57.06 o 
  -4   9   9       54.55       51.76     28.09 o 
  -3   9   9       18.34       34.71     26.00 o 
  -2   9   9      748.17      813.32     53.96 o 
  -1   9   9     1504.37     1442.07     56.85 o 
   0   9   9      323.78      287.89     35.17 o 
   1   9   9      150.06      162.32     31.24 o 
   2   9   9     1033.68      964.07     51.74 o 
   3   9   9      274.35      259.08     29.66 o 
   4   9   9       14.07       46.36     23.29 o 
   5   9   9       78.27       66.27     26.71 o 
   6   9   9        6.00      -10.31     23.69 o 
   7   9   9      540.63      619.68     54.31 o 
  -8  10   9       58.74       12.51     67.93 o 
  -7  10   9        0.16      -38.24     50.01 o 
  -6  10   9      247.96      235.06     57.34 o 
  -5  10   9       57.53      108.67     35.71 o 
  -4  10   9      241.40      198.40     36.46 o 
  -3  10   9       21.21      -23.39     23.39 o 
  -2  10   9      405.54      500.71     45.07 o 
  -1  10   9        0.50        8.92     24.32 o 
   0  10   9      410.12      392.35     40.25 o 
   1  10   9      354.75      488.26     45.86 o 
   2  10   9     5599.86     6427.31    118.03 o 
   3  10   9     5055.07     5031.64    111.93 o 
   4  10   9    12219.02    12815.84    224.27 o 
   5  10   9     2786.19     3137.72     77.94 o 
   6  10   9      127.41      134.73     31.10 o 
   7  10   9      936.47     1313.08     73.55 o 
  -8  11   9       64.75       -1.54     59.23 o 
  -7  11   9      135.18      119.40     57.06 o 
  -6  11   9       15.38        0.25     45.99 o 
  -5  11   9      911.36     1057.04     68.76 o 
  -4  11   9      145.25      143.88     35.29 o 
  -3  11   9        2.18       30.70     28.02 o 
  -2  11   9      209.30      198.07     33.04 o 
  -1  11   9      760.63      866.74     55.79 o 
   0  11   9      882.22      857.12     49.05 o 
   1  11   9     1881.15     1721.04     63.70 o 
   2  11   9      575.39      663.61     53.59 o 
   3  11   9      152.65      192.00     28.38 o 
   4  11   9        2.73        3.38     22.96 o 
   5  11   9        6.87       -4.81     24.17 o 
   6  11   9       37.49      -11.05     27.87 o 
   7  11   9      783.82      918.15     64.97 o 
  -7  12   9       13.71       11.23     48.78 o 
  -6  12   9        2.79       -0.65     43.94 o 
  -5  12   9       37.39       71.30     49.25 o 
  -4  12   9       37.61       24.89     25.96 o 
  -3  12   9       83.91      124.94     33.04 o 
  -2  12   9      430.13      563.28     50.31 o 
  -1  12   9      132.85       74.18     28.83 o 
   0  12   9       69.66       54.78     28.69 o 
   1  12   9        4.91      -11.01     24.25 o 
   2  12   9       37.73       38.57     30.69 o 
   3  12   9      131.85       57.35     33.81 o 
   4  12   9      306.00      324.67     37.69 o 
   5  12   9      445.03      480.92     54.31 o 
   6  12   9      161.47      128.34     32.28 o 
   7  12   9       65.21       80.09     36.45 o 
  -7  13   9        0.11      -55.99     55.99 o 
  -6  13   9      303.71      319.08     67.44 o 
  -5  13   9       30.57       32.55     46.41 o 
  -4  13   9       20.72      -23.91     23.91 o 
  -3  13   9       11.95      -26.91     26.91 o 
  -2  13   9        3.79      -25.85     25.85 o 
  -1  13   9      120.33       72.12     28.94 o 
   0  13   9      611.97      670.45     52.37 o 
   1  13   9      466.86      658.76     51.85 o 
   2  13   9       88.00       28.55     29.91 o 
   3  13   9        0.06      -17.34     30.55 o 
   4  13   9        6.46      -25.28     25.28 o 
   5  13   9        4.33      -24.38     24.38 o 
   6  13   9        8.91      -10.51     27.76 o 
   7  13   9       12.40       33.37     37.04 o 
  -7  14   9        0.52      -51.08     51.08 o 
  -6  14   9       60.00       -2.62     50.71 o 
  -5  14   9        2.37      -41.78     41.78 o 
  -4  14   9       39.60       36.00     28.65 o 
  -3  14   9       16.84        7.90     30.69 o 
  -2  14   9       83.15       68.01     31.69 o 
  -1  14   9       54.75       18.32     28.52 o 
   0  14   9       20.74       22.67     27.54 o 
   1  14   9       32.80       65.36     33.66 o 
   2  14   9      530.90      480.98     52.15 o 
   3  14   9        5.41      -25.73     31.29 o 
   4  14   9      269.47      307.25     54.89 o 
   5  14   9      292.03      310.42     37.58 o 
   6  14   9      108.46       91.21     30.77 o 
  -7  15   9       10.19        6.53     58.49 o 
  -6  15   9       33.23       84.57     57.45 o 
  -5  15   9      264.36      354.27     72.52 o 
  -4  15   9      258.80      315.97     49.83 o 
  -3  15   9      175.31       77.10     45.10 o 
  -2  15   9        1.04      -15.26     29.24 o 
  -1  15   9      599.45      433.04     49.73 o 
   0  15   9      769.58      921.80     64.31 o 
   1  15   9      538.69      702.33     76.58 o 
   2  15   9      840.60     1138.82     75.28 o 
   3  15   9       48.59       19.67     34.91 o 
   4  15   9        6.52      -19.40     33.96 o 
   5  15   9       30.05       35.34     32.56 o 
   6  15   9       64.30       36.84     35.99 o 
  -6  16   9       53.67       10.24     67.59 o 
  -5  16   9        0.73      -14.44     38.85 o 
  -4  16   9      121.79      119.76     41.52 o 
  -3  16   9      636.11      864.16     65.40 o 
  -2  16   9      322.10      450.48     51.19 o 
  -1  16   9        5.87      -28.99     28.99 o 
   0  16   9        8.83      -30.10     30.10 o 
   1  16   9      154.61       97.48     45.62 o 
   2  16   9       26.16       21.82     44.41 o 
   3  16   9      344.43      422.23     56.15 o 
   4  16   9      484.77      568.13     68.37 o 
   5  16   9      305.29      319.12     51.37 o 
   6  16   9       71.82       40.88     37.26 o 
  -6  17   9      203.07      302.34     75.78 o 
  -5  17   9       65.09      151.80     48.49 o 
  -4  17   9       74.90       11.51     41.45 o 
  -3  17   9       30.35       50.84     38.69 o 
  -2  17   9      165.28      199.42     41.86 o 
  -1  17   9       20.85       -0.04     36.40 o 
   0  17   9      978.91     1140.32     68.62 o 
   1  17   9       72.15      129.26     41.79 o 
   2  17   9      160.74      189.21     42.66 o 
   3  17   9       74.86       63.32     38.59 o 
   4  17   9        8.30      -18.67     36.47 o 
   5  17   9        7.75      -35.12     35.12 o 
  -6  18   9        4.14      -37.91     53.37 o 
  -5  18   9       45.15       54.75     44.28 o 
  -4  18   9        5.64        9.86     41.40 o 
  -3  18   9       31.23        4.94     37.35 o 
  -2  18   9      143.71       64.87     37.32 o 
  -1  18   9       51.57       44.36     36.20 o 
   0  18   9      182.76      248.46     60.88 o 
   1  18   9      523.57      647.49     62.92 o 
   2  18   9       19.41      -35.21     35.21 o 
   3  18   9      149.36      164.77     44.43 o 
   4  18   9       36.53      -25.90     38.42 o 
   5  18   9       28.46       20.34     41.68 o 
  -5  19   9       22.79        6.76     45.00 o 
  -4  19   9       38.59       60.08     43.91 o 
  -3  19   9       33.08       42.97     48.99 o 
  -2  19   9       31.26       -8.64     35.94 o 
  -1  19   9      389.36      340.21     51.35 o 
   0  19   9        7.68      -39.23     39.23 o 
   1  19   9      498.64      507.41     59.71 o 
   2  19   9       28.86       22.76     38.49 o 
   3  19   9        2.01      -18.65     36.64 o 
   4  19   9        0.27      -32.16     38.77 o 
   5  19   9        3.66       51.35     44.24 o 
  -5  20   9        8.87       18.33     58.61 o 
  -4  20   9        2.01       10.74     41.09 o 
  -3  20   9      383.95      593.49     65.81 o 
  -2  20   9       77.37      207.81     48.65 o 
  -1  20   9        0.82       50.94     39.88 o 
   0  20   9        2.28      -34.15     50.43 o 
   1  20   9       27.62       27.27     39.87 o 
   2  20   9       53.00       34.06     39.82 o 
   3  20   9      112.99       79.72     44.58 o 
   4  20   9      111.49      124.56     49.66 o 
  -4  21   9      100.79       93.30     48.50 o 
  -3  21   9        6.12      -27.30     40.15 o 
  -2  21   9        0.74      -38.93     38.93 o 
  -1  21   9       13.61       -4.57     54.27 o 
   0  21   9      663.98      838.72     98.13 o 
   1  21   9        4.64      -21.97     39.38 o 
   2  21   9       44.72       48.13     40.97 o 
   3  21   9        0.42      -41.42     41.42 o 
  -3  22   9       16.93       -0.27     43.00 o 
  -2  22   9        7.26      -70.85     70.85 o 
  -1  22   9       71.79       88.69    128.12 o 
   0  22   9       26.26      -14.48     53.40 o 
   1  22   9      120.22       97.93     46.52 o 
   2  22   9        0.44       -4.95     42.74 o 
   3  22   9        4.35       37.06     42.74 o 
  -2  23   9        0.10        7.56     74.54 o 
  -1  23   9       26.82      -50.09     50.09 o 
   0  23   9        0.04        0.17     60.60 o 
   1  23   9       68.48      -22.57     46.05 o 
   2  23   9       44.75       40.39     57.33 o 
  -8   0  10        7.35       89.31     68.70 o 
  -7   0  10        1.40      -29.54     53.25 o 
  -6   0  10       37.68       74.78     43.29 o 
  -5   0  10     7335.45     7071.84    268.30 o 
  -4   0  10      951.01      899.13     55.03 o 
  -3   0  10     2059.40     1842.37    110.20 o 
  -2   0  10     1644.17     1652.25    105.62 o 
  -1   0  10      487.82      450.85     74.36 o 
   0   0  10      238.58      252.13     56.17 o 
   1   0  10       54.11       31.12     20.93 o 
   2   0  10     1685.99     1803.39     60.15 o 
   3   0  10     2942.77     3339.12     87.03 o 
   4   0  10     4625.09     4988.95    146.00 o 
   5   0  10      332.20      409.73     55.43 o 
   6   0  10       12.89      -49.81     51.87 o 
   7   0  10        4.70       11.16     66.30 o 
   8   0  10       12.29       28.85     67.84 o 
  -8   1  10      263.51      327.58     87.24 o 
  -7   1  10      201.26      164.09    102.79 o 
  -6   1  10      189.56      219.52     44.57 o 
  -5   1  10     2615.39     2439.42     70.96 o 
  -4   1  10      200.11      228.55     29.50 o 
  -3   1  10       21.04        0.83     26.15 o 
  -2   1  10     1183.05     1085.95     59.68 o 
  -1   1  10        2.34       22.98     27.87 o 
   0   1  10     4018.49     3844.30    102.30 o 
   1   1  10     3060.88     2671.65     74.12 o 
   2   1  10      910.41      866.09     29.38 o 
   3   1  10      544.82      658.31     38.72 o 
   4   1  10      227.70      178.93     29.30 o 
   5   1  10        5.04        1.67     27.96 o 
   6   1  10      103.10       73.53     45.04 o 
   7   1  10      155.89       44.86     47.62 o 
   8   1  10      197.09      252.61     70.47 o 
  -8   2  10        0.41       32.46     80.72 o 
  -7   2  10        8.62       -9.35     37.47 o 
  -6   2  10        1.45      -31.49     31.49 o 
  -5   2  10      640.36      905.51     61.59 o 
  -4   2  10        0.34      -19.95     19.95 o 
  -3   2  10      166.71      243.12     56.51 o 
  -2   2  10        4.72        1.19     26.10 o 
  -1   2  10      294.48      212.23     90.25 o 
   0   2  10       60.65       37.74     27.66 o 
   1   2  10      378.02      318.02     26.32 o 
   2   2  10      520.43      547.62     32.44 o 
   3   2  10      112.34       76.43     17.65 o 
   4   2  10       35.01        1.94     18.70 o 
   5   2  10       22.54       13.04     35.30 o 
   6   2  10        1.00       18.28     39.34 o 
   7   2  10       44.44      -11.52     43.38 o 
   8   2  10        0.74       20.65     50.85 o 
  -8   3  10       64.26       84.81     55.65 o 
  -7   3  10       51.29       79.91     38.57 o 
  -6   3  10      200.30      140.58     57.22 o 
  -5   3  10     1717.88     1689.00     68.44 o 
  -4   3  10      257.46      224.39     37.17 o 
  -3   3  10      132.87      145.17     26.99 o 
  -2   3  10      232.26      246.71     67.58 o 
  -1   3  10       60.27       44.52     23.67 o 
   0   3  10     1108.36     1261.98     51.38 o 
   1   3  10        9.55       -5.63     14.73 o 
   2   3  10      942.45      943.06     35.99 o 
   3   3  10      646.44      740.26     44.55 o 
   4   3  10      177.49      178.96     24.73 o 
   5   3  10       11.79      -27.65     27.65 o 
   6   3  10       41.89       33.83     43.24 o 
   7   3  10       33.65       29.13     83.39 o 
   8   3  10      110.07      114.66     61.66 o 
  -8   4  10       29.70       73.67     56.68 o 
  -7   4  10        0.31        6.25     37.07 o 
  -6   4  10       13.81       34.56     41.67 o 
  -5   4  10     1554.28     1346.18     67.28 o 
  -4   4  10      987.54      876.01     52.83 o 
  -3   4  10     2021.66     1921.84     82.13 o 
  -2   4  10      648.48      709.90     60.72 o 
  -1   4  10      662.17      701.57     52.74 o 
   0   4  10      173.73      117.29     26.85 o 
   1   4  10     1197.80     1036.76     39.91 o 
   2   4  10     1204.56     1549.03     44.74 o 
   3   4  10     2721.12     2669.37     61.21 o 
   4   4  10      219.87      302.37     39.47 o 
   5   4  10     3933.56     4328.74    119.41 o 
   6   4  10       45.89       -1.36     31.88 o 
   7   4  10      296.44      211.26     58.84 o 
  -8   5  10      120.95      167.68     65.99 o 
  -7   5  10      506.02      734.80     66.09 o 
  -6   5  10        6.18        3.45     31.88 o 
  -5   5  10     1264.39     1197.03     57.79 o 
  -4   5  10        5.32        8.12     27.01 o 
  -3   5  10       89.03       65.53     32.22 o 
  -2   5  10      438.17      413.53     40.60 o 
  -1   5  10      617.64      743.98     69.05 o 
   0   5  10     1849.71     1826.94     50.89 o 
   1   5  10      627.05      646.65     53.22 o 
   2   5  10     2493.48     2151.03     53.52 o 
   3   5  10     1098.46     1040.37     38.25 o 
   4   5  10        1.98      -21.45     21.45 o 
   5   5  10      129.42      107.50     34.49 o 
   6   5  10       36.73       39.57     34.00 o 
   7   5  10        6.14       -4.77     44.05 o 
  -8   6  10       21.85       32.19     56.80 o 
  -7   6  10       14.72       74.63     50.68 o 
  -6   6  10       16.32       -0.67     32.56 o 
  -5   6  10      370.13      493.16     49.66 o 
  -4   6  10      405.66      560.97     48.44 o 
  -3   6  10      801.30      963.57     74.27 o 
  -2   6  10        1.18      -12.97     26.90 o 
  -1   6  10      486.85      491.81     42.31 o 
   0   6  10      146.12      183.33     24.34 o 
   1   6  10      431.33      415.36     42.02 o 
   2   6  10      559.82      487.72     35.72 o 
   3   6  10      228.10      252.69     28.54 o 
   4   6  10      639.93      689.96     48.29 o 
   5   6  10      228.90      194.99     35.27 o 
   6   6  10       16.27      -30.71     30.71 o 
   7   6  10       13.87      -40.69     40.69 o 
  -8   7  10        4.73        4.26     57.24 o 
  -7   7  10        9.71       50.23     50.28 o 
  -6   7  10       98.52       73.34     37.88 o 
  -5   7  10      371.70      473.83     49.53 o 
  -4   7  10      175.50      189.91     36.71 o 
  -3   7  10      331.78      382.92     50.75 o 
  -2   7  10      549.56      491.49     45.23 o 
  -1   7  10      465.44      581.26     57.51 o 
   0   7  10      145.74      106.79     28.03 o 
   1   7  10      116.46      146.61     27.12 o 
   2   7  10       77.19       45.46     19.82 o 
   3   7  10        7.73       15.40     22.70 o 
   4   7  10        5.63      -23.00     23.00 o 
   5   7  10       11.12      -16.48     26.66 o 
   6   7  10        0.04      -27.86     27.86 o 
   7   7  10        0.23      -19.99     34.79 o 
  -8   8  10        6.94       34.04     68.36 o 
  -7   8  10       29.32       43.30     61.49 o 
  -6   8  10      255.36      198.47     43.94 o 
  -5   8  10     1003.37     1042.36     59.95 o 
  -4   8  10      402.58      354.08     59.01 o 
  -3   8  10      361.38      360.66     42.43 o 
  -2   8  10      553.23      635.03     87.66 o 
  -1   8  10      487.58      581.14     77.99 o 
   0   8  10        7.58      -18.93     28.55 o 
   1   8  10       10.39       25.42     24.63 o 
   2   8  10        8.46        2.12     21.19 o 
   3   8  10     4281.66     4901.89    106.93 o 
   4   8  10      142.54      209.68     34.20 o 
   5   8  10      747.12      939.02     52.44 o 
   6   8  10        9.35       29.68     31.66 o 
   7   8  10        7.23       14.20     33.55 o 
  -8   9  10       33.71      -18.54     54.59 o 
  -7   9  10      347.19      323.30     69.56 o 
  -6   9  10       11.26        3.13     48.94 o 
  -5   9  10      300.19      210.72     40.63 o 
  -4   9  10       42.21       -5.45     28.47 o 
  -3   9  10      626.44      861.49     59.04 o 
  -2   9  10     2378.24     2280.40     75.18 o 
  -1   9  10       18.81       12.04     23.78 o 
   0   9  10     1124.19     1006.47     49.78 o 
   1   9  10     2538.22     2270.99     74.76 o 
   2   9  10      152.27      186.37     28.75 o 
   3   9  10     1709.59     1555.47     57.52 o 
   4   9  10        0.83      -21.88     22.65 o 
   5   9  10       55.40       28.10     25.60 o 
   6   9  10        2.40        2.63     30.49 o 
   7   9  10       79.70       40.16     36.09 o 
  -7  10  10        7.52       -6.95     48.13 o 
  -6  10  10        1.40      -16.81     61.23 o 
  -5  10  10       20.64       -5.38     32.52 o 
  -4  10  10      367.03      532.51     51.79 o 
  -3  10  10      188.29      199.45     37.29 o 
  -2  10  10      112.75      218.76     36.78 o 
  -1  10  10      834.91      895.31     58.84 o 
   0  10  10      717.30      718.70     76.04 o 
   1  10  10       61.77       42.86     26.72 o 
   2  10  10      252.04      287.34     40.44 o 
   3  10  10        9.32       14.21     26.13 o 
   4  10  10      389.53      438.37     39.31 o 
   5  10  10      419.40      351.95     37.26 o 
   6  10  10       99.71      144.86     36.09 o 
   7  10  10        9.28        8.23     33.92 o 
  -7  11  10        5.64      -19.81     52.03 o 
  -6  11  10        1.58      -20.39     42.07 o 
  -5  11  10      145.45      124.39     40.48 o 
  -4  11  10      217.35      212.95     35.55 o 
  -3  11  10      278.70      226.08     40.98 o 
  -2  11  10     1508.71     1368.23     63.58 o 
  -1  11  10      151.77      155.27     34.20 o 
   0  11  10       45.62        3.24     33.89 o 
   1  11  10      113.93       67.80     30.13 o 
   2  11  10      926.82     1157.07     79.31 o 
   3  11  10      137.96      188.68     48.93 o 
   4  11  10        3.20      -21.30     23.05 o 
   5  11  10       17.24       23.57     26.39 o 
   6  11  10       59.26       32.21     29.71 o 
   7  11  10        0.81       13.79     37.44 o 
  -7  12  10        1.03       45.23     62.43 o 
  -6  12  10      142.39      113.08     53.63 o 
  -5  12  10      509.72      505.31     56.50 o 
  -4  12  10       32.71      -10.92     26.92 o 
  -3  12  10       16.08      -26.39     26.97 o 
  -2  12  10      194.30      193.99     36.33 o 
  -1  12  10        4.77       -2.19     30.86 o 
   0  12  10      193.51      158.13     41.40 o 
   1  12  10        0.02       -3.31     27.87 o 
   2  12  10       28.05       61.73     47.32 o 
   3  12  10     2023.12     1813.54     75.66 o 
   4  12  10       16.37       30.01     26.71 o 
   5  12  10      127.94      125.36     32.35 o 
   6  12  10       22.06       -1.91     28.54 o 
  -7  13  10       34.35        4.59     55.10 o 
  -6  13  10       66.36       85.13     54.53 o 
  -5  13  10      261.34      230.38     59.37 o 
  -4  13  10       21.77      -11.73     28.10 o 
  -3  13  10      252.74      315.70     68.99 o 
  -2  13  10      434.34      396.00     48.16 o 
  -1  13  10       14.45       14.66     29.36 o 
   0  13  10      185.46      122.33     35.45 o 
   1  13  10      671.76      665.41     56.82 o 
   2  13  10      521.32      663.22    113.09 o 
   3  13  10      980.55     1138.97     75.47 o 
   4  13  10        5.25       -1.24     28.52 o 
   5  13  10        2.20      -11.49     32.31 o 
   6  13  10        7.08       -5.83     29.83 o 
  -7  14  10       17.02       22.13     63.25 o 
  -6  14  10      134.20       63.30    124.60 o 
  -5  14  10       87.74      126.80     54.06 o 
  -4  14  10      708.62      826.83     78.30 o 
  -3  14  10       60.87       33.88     35.74 o 
  -2  14  10      854.04     1112.35     71.38 o 
  -1  14  10      425.86      525.88     82.67 o 
   0  14  10      185.25      270.09     42.80 o 
   1  14  10        2.88      -37.29     37.29 o 
   2  14  10      255.15      302.99     58.25 o 
   3  14  10       63.63       60.11     43.92 o 
   4  14  10      312.23      186.12     43.78 o 
   5  14  10      350.95      437.77     49.71 o 
   6  14  10      114.27      102.47     40.58 o 
  -6  15  10        0.92       41.14     52.87 o 
  -5  15  10      391.19      581.66    107.52 o 
  -4  15  10       55.25       66.15     33.11 o 
  -3  15  10        1.57      -31.94     31.94 o 
  -2  15  10        7.95       24.76     31.52 o 
  -1  15  10      177.52      309.64     46.97 o 
   0  15  10        1.05      -30.14     30.14 o 
   1  15  10     1371.69     1487.58     89.01 o 
   2  15  10      265.00      391.15     68.02 o 
   3  15  10      227.43      190.28     47.69 o 
   4  15  10       45.84       26.97     36.68 o 
   5  15  10        5.12      -17.25     32.87 o 
   6  15  10        1.48      -13.69     35.79 o 
  -6  16  10        4.93      -25.36     59.12 o 
  -5  16  10      176.27       89.51     62.57 o 
  -4  16  10       57.81       66.59     43.92 o 
  -3  16  10        0.09      -31.61     31.61 o 
  -2  16  10        4.44      -31.96     31.96 o 
  -1  16  10        1.34      -30.13     30.13 o 
   0  16  10       79.95      115.89     38.53 o 
   1  16  10      619.34      855.02     89.66 o 
   2  16  10       47.59      -39.12     42.41 o 
   3  16  10      342.97      383.49     75.41 o 
   4  16  10      104.75       36.89     40.52 o 
   5  16  10      276.73      219.98     51.73 o 
  -6  17  10      155.09      201.01     70.68 o 
  -5  17  10      363.83      249.37     54.95 o 
  -4  17  10       66.59       85.85     68.13 o 
  -3  17  10        3.23       -5.89     37.61 o 
  -2  17  10      156.59      143.86     46.69 o 
  -1  17  10       70.03       44.99     34.16 o 
   0  17  10      253.80      290.00     59.15 o 
   1  17  10        0.85      -17.27     43.81 o 
   2  17  10      413.77      422.65     55.86 o 
   3  17  10      265.14      287.98     50.90 o 
   4  17  10        3.76        5.01     39.63 o 
   5  17  10       39.73       45.04     41.92 o 
  -5  18  10        0.56       11.04     43.59 o 
  -4  18  10      476.48      532.50     67.89 o 
  -3  18  10       61.02       85.44     46.82 o 
  -2  18  10      153.54      303.41     49.49 o 
  -1  18  10      412.41      596.99     80.48 o 
   0  18  10      149.50      124.84     52.62 o 
   1  18  10       62.95        3.60     47.40 o 
   2  18  10       97.57      143.94     46.38 o 
   3  18  10       81.14       72.66     42.68 o 
   4  18  10      128.13      127.94     51.39 o 
  -5  19  10      239.49      283.54     56.05 o 
  -4  19  10       71.57      -41.99     44.00 o 
  -3  19  10       44.87      100.92     57.90 o 
  -2  19  10        9.28        5.89     41.29 o 
  -1  19  10      355.63      338.31     55.57 o 
   0  19  10       35.61      -21.06    107.35 o 
   1  19  10       82.98       72.49     53.70 o 
   2  19  10      383.08      659.76     69.80 o 
   3  19  10      175.30      127.76     48.24 o 
   4  19  10        0.09       -4.38     41.65 o 
  -4  20  10      167.06      285.80     60.47 o 
  -3  20  10        0.24       -2.68     53.68 o 
  -2  20  10       30.98      -37.82     37.82 o 
  -1  20  10        5.37      -46.92     46.92 o 
   0  20  10       74.31      171.46     60.69 o 
   1  20  10       19.66        0.16     48.10 o 
   2  20  10        9.34      -30.06     38.93 o 
   3  20  10       53.34       58.91     46.09 o 
  -3  21  10        7.42       -2.06     57.04 o 
  -2  21  10       85.29       32.22     44.73 o 
  -1  21  10       23.17      -23.39     52.84 o 
   0  21  10       62.33      -41.30     49.60 o 
   1  21  10        0.48      -35.25     54.18 o 
   2  21  10        7.03       31.98     42.79 o 
   3  21  10       65.11       13.43     44.36 o 
  -2  22  10       31.41       71.68     56.77 o 
  -1  22  10       29.72       28.76     54.84 o 
   0  22  10       60.68       87.62     60.56 o 
   1  22  10        9.67        6.28    101.16 o 
   2  22  10       32.54       14.10     45.34 o 
  -8   1  11       71.24       36.12     55.32 o 
  -7   1  11       84.33       58.52     49.12 o 
  -6   1  11      136.51      140.30     49.71 o 
  -5   1  11     2284.26     2403.10     82.69 o 
  -4   1  11       33.21       56.34     24.64 o 
  -3   1  11       18.80       44.23     33.42 o 
  -2   1  11       85.28       22.91     31.56 o 
  -1   1  11      333.99      296.99     47.16 o 
   0   1  11     4676.05     4471.05    131.09 o 
   1   1  11      353.57      308.91     27.39 o 
   2   1  11       95.54       51.65     18.08 o 
   3   1  11      263.25      250.80     30.68 o 
   4   1  11      590.54      640.85     45.91 o 
   5   1  11       23.06      -28.01     28.01 o 
   6   1  11       57.23       94.86     49.49 o 
   7   1  11       20.97       43.62     43.23 o 
  -8   2  11       19.99       26.82     59.07 o 
  -7   2  11       50.52      115.37     50.51 o 
  -6   2  11        2.66      -10.92     34.05 o 
  -5   2  11      336.33      683.03    103.83 o 
  -4   2  11     1148.12     1008.85     52.13 o 
  -3   2  11     2895.10     2574.86    122.39 o 
  -2   2  11      688.64      575.48     58.46 o 
  -1   2  11     1118.96      990.96    127.44 o 
   0   2  11      225.26      208.68     35.95 o 
   1   2  11      559.96      489.17     32.50 o 
   2   2  11     2173.47     2119.51     74.15 o 
   3   2  11      326.06      319.69     30.02 o 
   4   2  11     6082.12     6386.07    125.02 o 
   5   2  11      214.75      176.46     38.91 o 
   6   2  11     5256.57     5956.75    197.78 o 
   7   2  11       67.61      134.53     58.31 o 
  -8   3  11      247.04      392.45    102.36 o 
  -7   3  11       80.71      165.46     43.46 o 
  -6   3  11      676.38      906.38     71.07 o 
  -5   3  11     1906.00     1856.07     73.57 o 
  -4   3  11      195.51      157.12     42.18 o 
  -3   3  11      186.73      295.68     47.84 o 
  -2   3  11       21.12       13.90     28.90 o 
  -1   3  11       14.40       -7.12     21.99 o 
   0   3  11     3051.90     2620.02     78.21 o 
   1   3  11      653.16      688.39     46.23 o 
   2   3  11      232.66      244.67     31.37 o 
   3   3  11        5.52        1.53     18.84 o 
   4   3  11      515.44      542.37     44.46 o 
   5   3  11        1.97      -24.20     30.98 o 
   6   3  11      439.30      564.99    126.49 o 
   7   3  11      169.44      138.47     54.92 o 
  -8   4  11        0.09      168.32     92.06 o 
  -7   4  11        1.52       20.60     38.06 o 
  -6   4  11       74.00      108.91     40.88 o 
  -5   4  11       26.38       99.24     36.60 o 
  -4   4  11      347.56      354.91     43.78 o 
  -3   4  11      405.53      529.06     62.53 o 
  -2   4  11      157.06      122.89     37.55 o 
  -1   4  11      359.65      262.57     43.75 o 
   0   4  11        3.70      -23.03     23.03 o 
   1   4  11       56.66       36.07     20.54 o 
   2   4  11       95.12       79.62     21.57 o 
   3   4  11      558.61      538.38     46.92 o 
   4   4  11      278.24      238.39     33.88 o 
   5   4  11      102.59       73.16     34.15 o 
   6   4  11        2.35      -31.93     31.93 o 
   7   4  11       20.50      -23.87     51.80 o 
  -8   5  11        0.55      -54.44     56.46 o 
  -7   5  11       79.75      102.17     45.64 o 
  -6   5  11       26.32       11.63     35.31 o 
  -5   5  11     1043.80      995.32     64.49 o 
  -4   5  11      100.27      135.20     36.71 o 
  -3   5  11       15.88      -15.28     32.85 o 
  -2   5  11      193.71      175.74     40.10 o 
  -1   5  11        0.33       -1.98     22.88 o 
   0   5  11      121.53       99.24     29.96 o 
   1   5  11      367.00      430.52     35.84 o 
   2   5  11      170.19      177.00     34.89 o 
   3   5  11      171.50      143.69     25.48 o 
   4   5  11       39.22       20.74     26.19 o 
   5   5  11       26.30       25.24     33.77 o 
   6   5  11       62.26       62.09     36.60 o 
   7   5  11        3.89      -16.08     47.64 o 
  -8   6  11       65.97      211.58     66.05 o 
  -7   6  11       18.75      -36.68     37.85 o 
  -6   6  11       42.45      129.15     41.28 o 
  -5   6  11      206.07      353.08     46.32 o 
  -4   6  11      669.41      653.94     55.73 o 
  -3   6  11      927.12      983.55    117.31 o 
  -2   6  11      647.44      757.68     56.36 o 
  -1   6  11      494.20      539.00     46.56 o 
   0   6  11      722.60      731.04     53.33 o 
   1   6  11      360.46      483.79     39.66 o 
   2   6  11     4409.67     4486.65     86.43 o 
   3   6  11        2.26      -20.51     20.51 o 
   4   6  11      738.67      734.39     51.46 o 
   5   6  11     1031.04     1174.96     71.61 o 
   6   6  11      949.71     1203.32     81.03 o 
   7   6  11      111.78      139.22     55.13 o 
  -8   7  11      190.92      349.81     77.67 o 
  -7   7  11      157.09      296.09     94.81 o 
  -6   7  11      563.34      663.02     62.20 o 
  -5   7  11     1308.58     1181.80     74.17 o 
  -4   7  11       49.78       79.99     34.73 o 
  -3   7  11      377.44      302.46    111.30 o 
  -2   7  11        0.75       -2.77     24.77 o 
  -1   7  11      787.53     1017.47     63.39 o 
   0   7  11     1786.48     1838.01     67.22 o 
   1   7  11     2348.37     2367.59     76.33 o 
   2   7  11      694.19      799.69     47.76 o 
   3   7  11      215.65      208.06     32.36 o 
   4   7  11       97.56       90.42     34.34 o 
   5   7  11        3.06        0.68     31.75 o 
   6   7  11      169.26      152.96     43.19 o 
   7   7  11      211.38      203.76     96.44 o 
  -7   8  11        9.46        3.84     52.28 o 
  -6   8  11        4.67      -22.77     36.19 o 
  -5   8  11       30.49       35.51     37.00 o 
  -4   8  11      301.18      389.06     49.33 o 
  -3   8  11      257.13      314.59     56.97 o 
  -2   8  11      134.32      100.97     32.36 o 
  -1   8  11      335.98      380.48     44.75 o 
   0   8  11      190.64      232.24     36.16 o 
   1   8  11      110.26       46.23     31.18 o 
   2   8  11      208.76      290.30     40.11 o 
   3   8  11      143.86      136.21     30.84 o 
   4   8  11      802.71      867.88     83.82 o 
   5   8  11      287.55      238.58     38.61 o 
   6   8  11       77.82      100.57     39.94 o 
   7   8  11      163.22      190.57     48.70 o 
  -7   9  11       16.33       14.69     53.15 o 
  -6   9  11       27.76       -9.11     38.22 o 
  -5   9  11      182.44      126.48     40.16 o 
  -4   9  11      101.51       71.16     38.18 o 
  -3   9  11      187.05      258.33     60.40 o 
  -2   9  11       88.22       54.37     30.26 o 
  -1   9  11        9.19       12.66     26.42 o 
   0   9  11       19.51        8.00     27.90 o 
   1   9  11     1261.89     1290.24     59.04 o 
   2   9  11     1405.12     1311.89     60.78 o 
   3   9  11     1372.50     1210.48     53.32 o 
   4   9  11      159.30      155.65     34.59 o 
   5   9  11        3.98      -23.35     28.79 o 
   6   9  11        0.09       25.58     38.18 o 
  -7  10  11       20.77      -48.81     48.81 o 
  -6  10  11        5.67      -16.30     47.31 o 
  -5  10  11       41.14       88.53     41.38 o 
  -4  10  11      285.31      293.21     45.80 o 
  -3  10  11      577.66      649.62     97.78 o 
  -2  10  11      613.39      714.53     57.88 o 
  -1  10  11       25.53      -20.30     27.68 o 
   0  10  11      418.52      513.82     82.39 o 
   1  10  11     1684.22     1806.51     70.12 o 
   2  10  11     4977.73     5276.33    163.97 o 
   3  10  11     3502.87     3888.15    115.29 o 
   4  10  11       99.49       75.54     33.17 o 
   5  10  11       93.85      104.28     34.91 o 
   6  10  11     2060.47     2096.73     77.14 o 
  -7  11  11       49.92      -20.13     55.34 o 
  -6  11  11      412.59      476.56    117.99 o 
  -5  11  11     1109.20     1351.05     73.85 o 
  -4  11  11        1.31      -10.05     34.28 o 
  -3  11  11      159.50       84.76     39.45 o 
  -2  11  11        1.45      -16.76     28.01 o 
  -1  11  11       32.88       31.68     31.19 o 
   0  11  11     1016.15      997.42    117.94 o 
   1  11  11     1876.10     1791.62     70.92 o 
   2  11  11      750.87      692.52     75.02 o 
   3  11  11      875.23      979.30     89.92 o 
   4  11  11       53.85       28.50     43.64 o 
   5  11  11       22.03      -17.43     27.91 o 
   6  11  11      204.79      281.05     57.44 o 
  -7  12  11        9.12        2.38     63.03 o 
  -6  12  11        3.56       55.72     54.05 o 
  -5  12  11       89.53       47.78     39.91 o 
  -4  12  11       20.90       22.14     33.94 o 
  -3  12  11      894.64     1000.07     63.80 o 
  -2  12  11      132.94      139.85     37.58 o 
  -1  12  11      213.51      306.31     43.17 o 
   0  12  11      194.75      143.68     37.58 o 
   1  12  11      212.02      213.95     41.52 o 
   2  12  11       26.01       31.08     46.31 o 
   3  12  11       69.66       67.10     46.70 o 
   4  12  11      407.50      409.97     57.13 o 
   5  12  11      242.57      198.40     42.91 o 
   6  12  11      120.28       95.29     33.25 o 
  -6  13  11       45.05       33.04     57.53 o 
  -5  13  11       18.38       33.36     52.25 o 
  -4  13  11      276.32      342.50     46.40 o 
  -3  13  11       17.59       37.29     33.59 o 
  -2  13  11       20.75        2.39     32.35 o 
  -1  13  11        8.05      -26.50     26.50 o 
   0  13  11      238.80      253.07     43.15 o 
   1  13  11        0.34       -1.68     71.79 o 
   2  13  11      294.89      374.15     63.44 o 
   3  13  11       72.70       59.83     75.74 o 
   4  13  11      156.14       91.44     49.82 o 
   5  13  11       11.58       -0.24     31.76 o 
   6  13  11       28.07       35.79     36.67 o 
  -6  14  11        9.35      -46.67     53.61 o 
  -5  14  11       34.02      117.28     57.70 o 
  -4  14  11       81.70       50.10     33.65 o 
  -3  14  11        1.01      -18.05     35.36 o 
  -2  14  11        3.16      -15.46     30.36 o 
  -1  14  11       20.18       55.45     34.87 o 
   0  14  11        3.82       -0.83     31.62 o 
   1  14  11      280.30      285.62     58.01 o 
   2  14  11      582.88      553.36     79.35 o 
   3  14  11       53.62      167.29     56.85 o 
   4  14  11       25.33      -36.29     36.29 o 
   5  14  11       30.72      -32.69     32.69 o 
  -6  15  11       40.21       -7.92     60.41 o 
  -5  15  11      521.20      570.05     84.59 o 
  -4  15  11       36.23       -8.44     33.48 o 
  -3  15  11        1.44       14.76     36.98 o 
  -2  15  11        0.51       -0.19     35.21 o 
  -1  15  11      229.33      112.38     39.97 o 
   0  15  11      125.76       26.82     33.97 o 
   1  15  11      220.59      188.64     52.60 o 
   2  15  11        1.18       -5.76     43.80 o 
   3  15  11       17.81      -40.92     40.92 o 
   4  15  11      228.76      189.79     51.28 o 
   5  15  11        0.86      -24.35     40.71 o 
  -5  16  11      119.78      172.30     66.24 o 
  -4  16  11      104.29      138.84     38.49 o 
  -3  16  11      404.89      476.06     55.00 o 
  -2  16  11      211.26      207.64     45.33 o 
  -1  16  11      381.04      559.74     60.46 o 
   0  16  11        0.34      -24.64     33.30 o 
   1  16  11      153.29       83.02     51.22 o 
   2  16  11        1.23       21.90     45.80 o 
   3  16  11      114.43        1.17     49.33 o 
   4  16  11      167.52      127.49     46.36 o 
   5  16  11      156.96      143.29     51.38 o 
  -5  17  11        0.82      -45.59     58.68 o 
  -4  17  11      369.23      585.22     66.99 o 
  -3  17  11        2.73        2.30     38.59 o 
  -2  17  11        0.47        5.79     38.31 o 
  -1  17  11      117.24      138.99     44.62 o 
   0  17  11        8.41       15.61     48.06 o 
   1  17  11      155.11       51.73     52.82 o 
   2  17  11        4.06      -46.81     46.81 o 
   3  17  11       27.24       23.86     52.90 o 
   4  17  11       19.56       13.18     41.99 o 
  -4  18  11        5.88        4.68     43.09 o 
  -3  18  11        3.46      -41.12     41.12 o 
  -2  18  11       72.71      105.96     44.48 o 
  -1  18  11       32.02       24.86     41.33 o 
   0  18  11        9.52      -46.70     46.70 o 
   1  18  11        5.08      -43.95     57.28 o 
   2  18  11        3.24      -23.63     47.05 o 
   3  18  11      303.24      369.60     56.87 o 
   4  18  11      322.77      306.00     58.66 o 
  -4  19  11       11.36      -15.13     42.92 o 
  -3  19  11       12.21      -23.14     43.33 o 
  -2  19  11       41.26       -7.07     38.26 o 
  -1  19  11        1.15      -12.56     41.60 o 
   0  19  11      351.90      368.74     94.73 o 
   1  19  11        1.11      -47.53     47.53 o 
   2  19  11        3.97      -22.66     53.40 o 
   3  19  11        0.28        1.49     43.69 o 
  -3  20  11       22.71      -52.19     56.83 o 
  -2  20  11        7.92        7.12     42.66 o 
  -1  20  11       94.76      117.25     60.62 o 
   0  20  11        1.03      -47.42     50.00 o 
   1  20  11        0.06      -10.99     53.53 o 
   2  20  11        9.52       31.75     55.76 o 
  -2  21  11        6.37        3.82     44.33 o 
  -1  21  11       74.21      100.89     66.73 o 
   0  21  11        8.89      -22.96     52.91 o 
   1  21  11       26.87      -18.75     59.50 o 
  -8   0  12        1.11       22.50     80.72 o 
  -7   0  12      352.94      477.11    103.56 o 
  -6   0  12       80.35      -23.88     72.30 o 
  -5   0  12       47.24        1.55     58.22 o 
  -4   0  12      429.72      639.78     93.78 o 
  -3   0  12     1191.27     1055.92     93.26 o 
  -2   0  12      174.81      251.10     66.98 o 
  -1   0  12      721.77      773.22     99.61 o 
   0   0  12     1655.01     1404.58    100.98 o 
   1   0  12      193.93      125.26     56.42 o 
   2   0  12     3715.22     3484.58     96.15 o 
   3   0  12     1536.00     1398.64     75.31 o 
   4   0  12      915.45      708.15    107.34 o 
   5   0  12     2970.07     3216.64    192.60 o 
   6   0  12      781.97      851.03    128.47 o 
   7   0  12       16.24       40.02     75.91 o 
  -7   1  12      133.03      148.86     57.93 o 
  -6   1  12       68.57       36.79     51.20 o 
  -5   1  12       97.22       83.81     44.64 o 
  -4   1  12      866.75      994.82     99.69 o 
  -3   1  12      758.49      967.16    108.98 o 
  -2   1  12      453.01      430.85     59.19 o 
  -1   1  12      438.91      466.69     56.07 o 
   0   1  12      266.04      162.18     43.35 o 
   1   1  12     1060.82      962.46     44.72 o 
   2   1  12     4570.36     4465.83     86.69 o 
   3   1  12      850.36      933.83     63.36 o 
   4   1  12        5.98       -1.33     26.14 o 
   5   1  12      139.96      154.84     46.64 o 
   6   1  12        2.04      -41.45     41.45 o 
   7   1  12       38.89       86.05     55.07 o 
  -7   2  12        2.20        1.64     44.90 o 
  -6   2  12        5.28        3.27     44.44 o 
  -5   2  12        0.25        7.86     33.69 o 
  -4   2  12      208.35      209.72     43.00 o 
  -3   2  12      111.24      104.08     72.74 o 
  -2   2  12       41.27       29.03     30.89 o 
  -1   2  12       11.97      -31.68     31.68 o 
   0   2  12        3.67      -22.94     22.94 o 
   1   2  12       70.98       12.43     23.05 o 
   2   2  12      226.95      208.81     27.75 o 
   3   2  12       79.30       85.90     23.77 o 
   4   2  12       20.69       -5.99     24.60 o 
   5   2  12       31.00       29.45     35.80 o 
   6   2  12        0.11       22.47     46.44 o 
   7   2  12        0.15      -28.95     45.66 o 
  -7   3  12      139.96      168.13     57.80 o 
  -6   3  12        0.86       -2.43     36.75 o 
  -5   3  12      148.61       40.03     36.37 o 
  -4   3  12      789.24      730.79     57.91 o 
  -3   3  12      295.61      255.64     51.25 o 
  -2   3  12      123.11       62.54     36.19 o 
  -1   3  12      155.06       65.17     35.84 o 
   0   3  12        1.02      -13.86     23.99 o 
   1   3  12      803.48      957.91     75.73 o 
   2   3  12     2747.03     2682.67     77.64 o 
   3   3  12       80.37       20.43     24.71 o 
   4   3  12       54.56       53.33     43.17 o 
   5   3  12       66.92       44.53     35.95 o 
   6   3  12        0.54      -27.92     45.94 o 
   7   3  12       45.35       -8.28     70.85 o 
  -7   4  12       66.98      156.90     80.64 o 
  -6   4  12       44.67       41.57     37.71 o 
  -5   4  12       48.83        2.23     32.30 o 
  -4   4  12        9.90       62.53     33.35 o 
  -3   4  12      253.21      161.54     64.41 o 
  -2   4  12      369.93      300.99     55.47 o 
  -1   4  12      418.15      375.24     43.79 o 
   0   4  12      657.24      610.55     50.93 o 
   1   4  12        0.80       14.42     22.90 o 
   2   4  12     3714.35     4210.35    107.40 o 
   3   4  12       25.21        5.15     22.55 o 
   4   4  12       45.54       31.76     30.75 o 
   5   4  12     1253.17     1268.31     69.73 o 
   6   4  12       58.76       97.61     54.76 o 
   7   4  12      561.16      663.97     86.10 o 
  -7   5  12      250.84      397.24     63.55 o 
  -6   5  12      113.77       79.98     39.61 o 
  -5   5  12        5.01       36.83     32.34 o 
  -4   5  12     1430.03     1357.82     64.22 o 
  -3   5  12      290.62      211.80    102.02 o 
  -2   5  12        0.80       14.17     34.02 o 
  -1   5  12      669.31      686.08     54.25 o 
   0   5  12      417.55      415.66     56.95 o 
   1   5  12     2345.65     2235.16     64.19 o 
   2   5  12     3879.01     3632.65     78.21 o 
   3   5  12       56.65       32.40     23.25 o 
   4   5  12       57.87       35.54     27.91 o 
   5   5  12       21.42      -32.71     32.71 o 
   6   5  12        3.45       -5.81     38.96 o 
  -7   6  12       22.14       43.85     44.06 o 
  -6   6  12        0.11      -35.90     35.90 o 
  -5   6  12       11.56      -31.73     31.73 o 
  -4   6  12      442.26      534.30     53.38 o 
  -3   6  12       22.97       79.17     40.13 o 
  -2   6  12       50.47       59.01     30.52 o 
  -1   6  12       45.18       24.70     42.87 o 
   0   6  12       18.86      -27.02     27.02 o 
   1   6  12        0.38       -0.12     27.45 o 
   2   6  12      151.78      141.50     30.00 o 
   3   6  12       62.10       23.19     25.89 o 
   4   6  12      148.99      137.83     31.96 o 
   5   6  12      275.49      238.82     47.45 o 
   6   6  12       48.19       13.09     39.48 o 
  -7   7  12       16.16       -2.99     56.53 o 
  -6   7  12       90.31       29.30     38.43 o 
  -5   7  12       47.40       -0.05     36.50 o 
  -4   7  12      443.29      511.06     64.89 o 
  -3   7  12      185.62      161.13     46.81 o 
  -2   7  12        1.47      -21.77     24.93 o 
  -1   7  12       92.55      161.67     36.03 o 
   0   7  12       44.24       26.18     28.43 o 
   1   7  12       63.39       50.01     31.55 o 
   2   7  12     2478.12     2553.18     84.23 o 
   3   7  12       18.49      -10.50     24.49 o 
   4   7  12        0.25       -2.28     27.30 o 
   5   7  12        7.95      -33.38     33.38 o 
   6   7  12       13.93      -30.15     39.94 o 
  -7   8  12        0.21      -49.68     49.68 o 
  -6   8  12        9.21      -22.04     38.02 o 
  -5   8  12      444.65      356.23     51.27 o 
  -4   8  12        1.83       94.03     59.25 o 
  -3   8  12      980.03     1151.69     79.60 o 
  -2   8  12      382.85      317.56     44.63 o 
  -1   8  12      295.88      316.52     44.37 o 
   0   8  12      345.68      337.23     43.59 o 
   1   8  12      140.25      139.69     37.45 o 
   2   8  12     4771.47     4902.78    123.43 o 
   3   8  12       15.20       23.77     30.91 o 
   4   8  12        1.35        1.69     27.73 o 
   5   8  12      868.26     1135.85     78.62 o 
   6   8  12      544.92      577.79     67.56 o 
  -7   9  12      151.09      160.20     74.11 o 
  -6   9  12      122.58      103.34     44.35 o 
  -5   9  12       14.07        7.40     38.73 o 
  -4   9  12     1808.45     1640.21     86.50 o 
  -3   9  12       81.12      117.90     37.60 o 
  -2   9  12       61.07       69.26     32.67 o 
  -1   9  12      178.58      262.91     43.90 o 
   0   9  12     2151.37     2392.03     82.04 o 
   1   9  12      514.62      597.45     93.45 o 
   2   9  12     6348.30     7016.95    200.95 o 
   3   9  12      360.43      533.78    113.06 o 
   4   9  12        1.52        4.49     33.49 o 
   5   9  12      118.19       83.34     36.67 o 
   6   9  12       10.44       -4.56     40.95 o 
  -7  10  12       14.12       32.37     61.19 o 
  -6  10  12       14.74        0.96     50.72 o 
  -5  10  12        0.28      -28.56     36.86 o 
  -4  10  12      134.27      221.72     56.00 o 
  -3  10  12       40.64       98.75     34.91 o 
  -2  10  12       15.75        8.52     30.87 o 
  -1  10  12      114.52      144.85     37.54 o 
   0  10  12      282.42      435.03     50.70 o 
   1  10  12       13.71      -30.40     30.40 o 
   2  10  12        6.77       53.74     44.61 o 
   3  10  12       72.66      100.33     48.34 o 
   4  10  12      155.82      171.59     44.93 o 
   5  10  12      307.21      300.49     85.60 o 
   6  10  12      133.53       95.08     47.54 o 
  -6  11  12       28.09      -50.57     50.57 o 
  -5  11  12        6.17       15.62     40.09 o 
  -4  11  12       75.58       -1.17     54.79 o 
  -3  11  12      360.41      386.62     49.43 o 
  -2  11  12       67.75       50.99     34.04 o 
  -1  11  12       21.41      -16.31     30.41 o 
   0  11  12      197.83      155.78     49.91 o 
   1  11  12      752.70     1027.75     92.62 o 
   2  11  12     1101.57     1249.11     99.18 o 
   3  11  12        1.70        5.60     49.03 o 
   4  11  12       47.97       23.16     38.73 o 
   5  11  12       15.30        4.04     39.83 o 
   6  11  12       10.71      -33.30     51.08 o 
  -6  12  12        7.22       -3.00     51.28 o 
  -5  12  12      147.17       67.88     45.29 o 
  -4  12  12       31.97       57.09     47.88 o 
  -3  12  12      250.18      156.73     51.88 o 
  -2  12  12      187.31      144.98     41.29 o 
  -1  12  12       80.88       39.99     34.53 o 
   0  12  12       55.33       30.22     35.35 o 
   1  12  12      179.42      191.79     42.27 o 
   2  12  12     2218.26     2208.16    106.32 o 
   3  12  12       18.34       41.60     43.77 o 
   4  12  12       46.77      -19.07     46.08 o 
   5  12  12      271.99      308.15     56.48 o 
  -6  13  12       16.76       75.56     77.37 o 
  -5  13  12       38.90       14.54     42.87 o 
  -4  13  12      504.28      602.14     85.65 o 
  -3  13  12       63.59      108.73     49.43 o 
  -2  13  12       57.15        7.99     35.44 o 
  -1  13  12       69.04       28.34     33.86 o 
   0  13  12      273.16      184.93     58.95 o 
   1  13  12      146.99       64.27     63.98 o 
   2  13  12     2547.77     2432.51    137.41 o 
   3  13  12      118.05       90.66     53.43 o 
   4  13  12       52.60       30.42     49.30 o 
   5  13  12       94.38      100.67     46.29 o 
  -6  14  12       69.66       73.80     60.08 o 
  -5  14  12       75.29       41.51     57.84 o 
  -4  14  12       64.42       80.72     38.29 o 
  -3  14  12      272.44      361.64     54.00 o 
  -2  14  12       92.79       84.86     39.49 o 
  -1  14  12       57.08       68.07     37.08 o 
   0  14  12      387.39      535.45     57.94 o 
   1  14  12       35.77        3.36     42.35 o 
   2  14  12       81.93       97.16     60.37 o 
   3  14  12       79.30        9.72     51.87 o 
   4  14  12       73.62       19.06     51.55 o 
   5  14  12      206.01      174.41     91.72 o 
  -5  15  12       12.91       45.79     58.33 o 
  -4  15  12        2.74        2.52     34.46 o 
  -3  15  12      234.69      225.54     77.67 o 
  -2  15  12        5.34      -28.61     36.42 o 
  -1  15  12        6.42      -32.42     34.12 o 
   0  15  12      274.48      315.91     49.66 o 
   1  15  12       57.73       86.50     51.48 o 
   2  15  12        8.89      -41.08     41.08 o 
   3  15  12      297.98      301.26    104.60 o 
   4  15  12        2.72      -49.52     49.52 o 
  -5  16  12        2.89      -31.71     55.92 o 
  -4  16  12       14.75       66.50     36.58 o 
  -3  16  12        0.05        7.95     41.30 o 
  -2  16  12       15.52      -33.51     33.51 o 
  -1  16  12        0.04      -13.68     34.56 o 
   0  16  12        2.98      -36.26     45.16 o 
   1  16  12        7.21       10.41     48.38 o 
   2  16  12      306.15      272.59     66.43 o 
   3  16  12       35.25       -8.47     55.82 o 
   4  16  12        7.51      -50.37     50.37 o 
  -4  17  12       84.72       45.06     44.65 o 
  -3  17  12       10.71      -37.73     37.73 o 
  -2  17  12       24.01       61.63     45.61 o 
  -1  17  12      101.43       49.85     42.23 o 
   0  17  12       10.34      -46.91     46.91 o 
   2  17  12      373.05      251.91     65.11 o 
   3  17  12        7.48      -14.01     53.76 o 
  -4  18  12        7.66       11.23     44.96 o 
  -3  18  12        1.43      -39.86     39.86 o 
  -2  18  12       71.72       17.21     45.11 o 
  -1  18  12       21.01      -31.18     40.11 o 
   0  18  12        9.64       11.52     50.08 o 
   1  18  12        0.67       35.78     71.79 o 
   2  18  12       37.55       39.11     53.47 o 
   3  18  12       23.59        1.36     55.36 o 
  -3  19  12       58.99       15.60     46.03 o 
  -2  19  12       27.14       -6.05     44.00 o 
  -1  19  12       18.43      -21.36     58.31 o 
   0  19  12       41.81       20.54     54.35 o 
   1  19  12       74.51       59.07     55.25 o 
   2  19  12        3.13        3.27     54.66 o 
  -2  20  12        8.27        6.42     46.27 o 
  -1  20  12        3.36       20.43     55.83 o 
   0  20  12        0.78       33.71     56.73 o 
   1  20  12       11.22        1.51     55.46 o 
  -7   1  13       12.66      -15.97     47.78 o 
  -6   1  13       36.00       14.06     50.55 o 
  -5   1  13        6.70      -40.62     40.62 o 
  -4   1  13       16.11       41.83     38.98 o 
  -3   1  13        1.39        3.53     40.43 o 
  -2   1  13       14.75      -31.64     31.64 o 
  -1   1  13       54.95       48.98     37.89 o 
   0   1  13        5.34      -35.28     35.28 o 
   1   1  13      267.15      187.61     47.19 o 
   2   1  13       12.16      -12.11     21.15 o 
   3   1  13     1661.50     1688.48     61.76 o 
   4   1  13      130.70      114.75     34.11 o 
   5   1  13      389.37      433.16     92.75 o 
   6   1  13        0.48      -26.08     46.12 o 
  -7   2  13        2.60       31.51     56.64 o 
  -6   2  13       42.98       68.35     97.64 o 
  -5   2  13        1.01      -32.82     41.23 o 
  -4   2  13      819.50      862.54     63.98 o 
  -3   2  13      768.45      797.02     74.24 o 
  -2   2  13      519.68      544.11     63.50 o 
  -1   2  13      530.88      601.83     67.93 o 
   0   2  13      746.40      725.27    149.25 o 
   1   2  13      514.40      443.31     43.83 o 
   2   2  13     1960.80     1768.79     53.20 o 
   3   2  13     3159.63     3360.52     77.12 o 
   4   2  13      156.88      226.87     43.70 o 
   5   2  13     2205.63     2402.02    119.16 o 
   6   2  13       39.26       28.98     47.22 o 
  -7   3  13      128.87       89.54     59.23 o 
  -6   3  13       41.16       34.92     53.78 o 
  -5   3  13       30.27        9.03     36.82 o 
  -4   3  13        8.40       43.07     39.72 o 
  -3   3  13       48.16       22.00     39.34 o 
  -2   3  13       95.53       48.13     61.92 o 
  -1   3  13       33.64       25.14     38.96 o 
   0   3  13      152.00      100.90     34.36 o 
   1   3  13      475.21      465.96     40.62 o 
   2   3  13      119.18      166.81     29.19 o 
   3   3  13     1349.55     1286.03     47.57 o 
   4   3  13      480.48      429.64     52.81 o 
   5   3  13      273.32      171.06     44.98 o 
   6   3  13        4.50      -41.58     57.88 o 
  -7   4  13        3.27        8.48     51.45 o 
  -6   4  13       25.49      -20.33     52.42 o 
  -5   4  13        0.31       -5.17     38.05 o 
  -4   4  13       32.11        2.53     35.06 o 
  -3   4  13      479.72      518.58     65.15 o 
  -2   4  13       48.02       47.93     39.95 o 
  -1   4  13      239.28      242.79     50.18 o 
   0   4  13        3.18      -24.79     24.79 o 
   1   4  13      273.14      227.57     34.25 o 
   2   4  13        9.06      -21.12     21.12 o 
   3   4  13       46.70       11.06     24.14 o 
   4   4  13      230.61      303.64     46.88 o 
   5   4  13       73.08       50.50     37.67 o 
   6   4  13        6.14      -45.81     45.81 o 
  -7   5  13        0.73      -39.51     51.05 o 
  -6   5  13       21.83      -39.82     39.82 o 
  -5   5  13        0.99      -11.61     32.92 o 
  -4   5  13        8.42       -1.67     38.80 o 
  -3   5  13        4.52       -3.09     37.34 o 
  -2   5  13      636.65      642.52    242.33 o 
  -1   5  13        0.09       23.79     31.96 o 
   0   5  13      335.66      300.79     43.18 o 
   1   5  13        3.92      -28.34     28.34 o 
   2   5  13      103.69       60.40     28.04 o 
   3   5  13      274.59      293.20     38.30 o 
   4   5  13       70.59        6.45     41.43 o 
   5   5  13       26.63      -36.32     42.65 o 
   6   5  13        4.36      -20.75     50.72 o 
  -7   6  13        0.14      -39.51     43.43 o 
  -6   6  13       68.93      -37.61     39.57 o 
  -5   6  13      151.72      163.90     43.01 o 
  -4   6  13      462.30      463.81     66.64 o 
  -3   6  13      666.49      505.41     93.60 o 
  -2   6  13      295.34      254.48     51.31 o 
  -1   6  13      314.06      347.79     44.69 o 
   0   6  13       56.52       60.94     33.04 o 
   1   6  13      267.36      189.56     41.14 o 
   2   6  13      174.70      109.14     36.36 o 
   3   6  13      568.66      837.98     54.71 o 
   4   6  13     1518.51     1681.40     81.84 o 
   5   6  13      122.37       88.23     42.04 o 
   6   6  13        3.81      -39.22     39.22 o 
  -7   7  13      140.39      139.32     70.07 o 
  -6   7  13       79.48      125.87     45.40 o 
  -5   7  13      146.09      204.01     44.87 o 
  -4   7  13        6.00      -31.02     38.43 o 
  -3   7  13        3.94      -16.15     41.77 o 
  -2   7  13      328.94      249.33     43.77 o 
  -1   7  13        9.77      -15.74     31.55 o 
   0   7  13     1533.61     1467.00    126.33 o 
   1   7  13      341.33      425.77     50.81 o 
   2   7  13      331.27      342.22     61.43 o 
   3   7  13      636.83      687.34     66.03 o 
   4   7  13     1133.70     1193.39     60.01 o 
   5   7  13      120.13      101.64     42.52 o 
   6   7  13        2.03      -41.67     41.67 o 
  -6   8  13        0.29      -25.07     41.19 o 
  -5   8  13        1.98      -38.80     38.80 o 
  -4   8  13        0.26      -35.71     43.91 o 
  -3   8  13      420.75      518.40     72.19 o 
  -2   8  13      452.28      435.88     53.67 o 
  -1   8  13      132.20       50.49     39.51 o 
   0   8  13       95.57      104.53     37.47 o 
   1   8  13     1009.60     1083.72    101.68 o 
   2   8  13       72.35       91.17     36.04 o 
   3   8  13       37.67       -7.24     42.54 o 
   4   8  13      376.88      351.42     51.45 o 
   5   8  13      222.38      141.64     52.81 o 
  -6   9  13        7.35        4.91     39.92 o 
  -5   9  13        1.79       -8.19     35.38 o 
  -4   9  13       28.42       34.19     50.49 o 
  -3   9  13       34.53       50.09     45.15 o 
  -2   9  13      319.35      361.94     49.50 o 
  -1   9  13       10.94       38.72     34.30 o 
   0   9  13      252.07      245.89     44.61 o 
   1   9  13     1847.59     1645.82     70.86 o 
   2   9  13      879.37      959.71     88.11 o 
   3   9  13        4.97       -6.02     51.61 o 
   4   9  13       37.31       30.53     39.82 o 
   5   9  13        0.01      -13.22     46.00 o 
  -6  10  13       26.83       -2.90     44.45 o 
  -5  10  13       21.32       29.64     41.18 o 
  -4  10  13      558.11      601.29     78.23 o 
  -3  10  13      414.91      368.64     54.35 o 
  -2  10  13       52.34       65.91     36.38 o 
  -1  10  13      951.89     1114.88     79.40 o 
   0  10  13        7.21       -0.39     32.31 o 
   1  10  13      730.51      780.44     66.49 o 
   2  10  13      101.89      170.15     92.75 o 
   3  10  13       32.51       29.30     67.41 o 
   4  10  13      431.80      553.31     62.18 o 
   5  10  13      808.34     1180.22    121.77 o 
  -6  11  13      110.91       84.54     57.00 o 
  -5  11  13       55.09       53.12     45.55 o 
  -4  11  13        4.79       36.75     46.05 o 
  -3  11  13        7.49       44.34     41.94 o 
  -2  11  13       79.58       72.13     39.21 o 
  -1  11  13        1.33       29.73     33.84 o 
   0  11  13      632.80      803.83     67.22 o 
   1  11  13       69.05       20.97     37.85 o 
   2  11  13     1680.81     1655.41    190.38 o 
   3  11  13      338.29      417.14     70.98 o 
   4  11  13      621.09      731.71     85.70 o 
   5  11  13      148.10      155.97     49.56 o 
  -5  12  13       19.13      -23.63     42.83 o 
  -4  12  13      116.02      200.38     62.79 o 
  -3  12  13      336.80      370.84     53.48 o 
  -2  12  13      454.90      544.96     59.45 o 
  -1  12  13      267.09      459.27     56.15 o 
   0  12  13      168.97      142.18     42.09 o 
   1  12  13      289.52      406.74     71.20 o 
   2  12  13      126.58      139.70     69.47 o 
   3  12  13      134.68      138.25     54.94 o 
   4  12  13      378.32      430.91     72.31 o 
   5  12  13      302.32      282.85     62.91 o 
  -5  13  13       12.08      -41.38     48.66 o 
  -4  13  13       44.04       14.45     48.43 o 
  -3  13  13       24.63        6.82     38.75 o 
  -2  13  13      101.68       94.86     39.65 o 
  -1  13  13        5.78       19.31     35.97 o 
   0  13  13        7.07      -38.74     38.74 o 
   1  13  13      523.37      474.34     72.67 o 
   2  13  13       32.44      -26.80     44.88 o 
   3  13  13        0.74      -28.68     48.92 o 
   4  13  13       73.47       57.00     52.56 o 
  -5  14  13       33.12       -3.09     58.17 o 
  -4  14  13       55.94       64.78     44.27 o 
  -3  14  13        0.16       31.77     49.19 o 
  -2  14  13       12.11        4.62     39.16 o 
  -1  14  13       70.46       21.15     37.10 o 
   0  14  13        1.93        6.28     37.58 o 
   1  14  13       14.81       27.90     51.06 o 
   2  14  13       84.30      117.47     53.01 o 
   3  14  13      117.55       50.25     48.69 o 
   4  14  13       51.86       36.16     57.44 o 
  -4  15  13        0.59      -11.62     37.69 o 
  -3  15  13        2.82       17.75     41.76 o 
  -2  15  13       15.72      -36.65     37.35 o 
  -1  15  13        0.59      -12.98     35.57 o 
   0  15  13       51.68      -13.10     45.68 o 
   1  15  13       56.22      -25.48     47.72 o 
   2  15  13       14.20      -20.95     52.35 o 
   3  15  13      379.12      396.93     71.86 o 
  -4  16  13       23.39        8.98     38.75 o 
  -3  16  13      106.00      123.37     47.55 o 
  -2  16  13      330.78      397.22     60.16 o 
  -1  16  13       43.00       45.23     43.15 o 
   0  16  13      132.06      156.85     61.02 o 
   1  16  13       93.75       75.65     54.36 o 
   2  16  13       60.19       49.07     52.55 o 
   3  16  13       36.13      -53.67     53.67 o 
  -3  17  13        1.78      -41.08     41.08 o 
  -2  17  13       31.95      -34.97     44.91 o 
  -1  17  13       26.53        5.95     40.93 o 
   0  17  13       86.91      102.32     68.79 o 
   1  17  13        8.52      -20.83     50.38 o 
   2  17  13      239.33      188.02     64.10 o 
  -2  18  13        0.01       -6.66     45.92 o 
  -1  18  13        2.14       -8.40     47.17 o 
   0  18  13        0.23      -17.45     52.24 o 
   1  18  13       38.23      -30.23     53.07 o 
   2  18  13      199.65      257.37     73.00 o 
  -1  19  13       54.44      -49.76     49.76 o 
   0  19  13       12.48      -34.61     50.82 o 
  -6   0  14      445.21      561.45    116.28 o 
  -5   0  14        0.08       15.46     75.05 o 
  -4   0  14       28.79       55.30     63.38 o 
  -3   0  14        1.63       10.48     64.92 o 
  -2   0  14      803.83      907.18    122.29 o 
  -1   0  14      895.15      904.78    116.28 o 
   0   0  14      687.18      686.83    109.41 o 
   1   0  14     1301.22     1053.69     96.52 o 
   2   0  14      123.37      136.31     45.34 o 
   3   0  14     1701.23     1738.83    110.61 o 
   4   0  14      348.70      407.00     62.54 o 
   5   0  14      341.36      559.39    114.56 o 
  -6   1  14       31.62       58.26     55.91 o 
  -5   1  14       67.31       78.36     51.50 o 
  -4   1  14      322.45      369.58     61.82 o 
  -3   1  14      859.93      770.21     78.76 o 
  -2   1  14      308.06      220.28     53.18 o 
  -1   1  14      115.20       23.90     42.49 o 
   0   1  14       53.68       57.19     56.42 o 
   1   1  14       71.79       41.28     43.20 o 
   2   1  14      851.57      905.61     53.17 o 
   3   1  14      291.77      295.93     39.85 o 
   4   1  14      318.83      341.50     51.20 o 
   5   1  14      217.99      197.99    105.03 o 
  -6   2  14       37.90        4.97     50.08 o 
  -5   2  14        1.18      -45.56     45.56 o 
  -4   2  14        8.38      -37.73     37.73 o 
  -3   2  14        2.47       -2.73     42.62 o 
  -2   2  14       39.28        2.22     40.34 o 
  -1   2  14       28.45      -41.46     41.46 o 
   0   2  14       17.98      -41.05     41.05 o 
   1   2  14        0.19        6.59     40.84 o 
   2   2  14       61.37       37.60     24.08 o 
   3   2  14        0.12       -4.44     28.51 o 
   4   2  14        0.10       21.79     36.84 o 
   5   2  14        6.13       16.95     50.14 o 
  -6   3  14      101.99       67.66     61.35 o 
  -5   3  14        4.91      -46.09     46.09 o 
  -4   3  14       27.92      -12.65     35.51 o 
  -3   3  14      369.77      298.99     99.71 o 
  -2   3  14       85.61       78.69     49.89 o 
  -1   3  14      100.45       72.70     72.56 o 
   0   3  14      183.83      111.94     43.29 o 
   1   3  14      258.08      249.51     42.24 o 
   2   3  14      101.32       64.38     28.41 o 
   3   3  14       25.53       37.54     29.30 o 
   4   3  14       95.56       87.28     38.89 o 
   5   3  14       16.41      -35.39     35.39 o 
  -6   4  14       32.24      123.61     60.26 o 
  -5   4  14       51.38      -14.52     50.49 o 
  -4   4  14       45.14       39.74     45.18 o 
  -3   4  14       67.71      114.11     50.77 o 
  -2   4  14      247.42      153.31     52.00 o 
  -1   4  14      209.23      149.25     49.46 o 
   0   4  14      438.93      371.64     56.55 o 
   1   4  14      166.60      153.41     41.41 o 
   2   4  14       61.06        8.98     27.51 o 
   3   4  14      296.67      194.85     32.67 o 
   4   4  14       31.90       19.08     35.82 o 
   5   4  14        3.20       -9.07     40.65 o 
  -6   5  14      105.16      122.62     57.55 o 
  -5   5  14      249.85      414.27     55.94 o 
  -4   5  14      348.71      534.24     87.77 o 
  -3   5  14      731.49      713.36     99.35 o 
  -2   5  14      206.50      141.49     52.81 o 
  -1   5  14      438.31      418.65     69.99 o 
   0   5  14      294.26      321.61     47.45 o 
   1   5  14      608.17      790.16     64.03 o 
   2   5  14       99.03       72.82     36.70 o 
   3   5  14       12.69       -9.38     27.94 o 
   4   5  14       96.84       19.49     51.75 o 
   5   5  14       29.01       27.04     41.04 o 
  -6   6  14       25.15       30.81     45.37 o 
  -5   6  14       14.68       22.92     40.02 o 
  -4   6  14        0.11       -6.54     44.75 o 
  -3   6  14       90.38      194.70    169.77 o 
  -2   6  14       71.27       50.08     48.23 o 
  -1   6  14       26.06       17.17     33.55 o 
   0   6  14      772.34      928.97     69.70 o 
   1   6  14       17.12       -8.37     32.71 o 
   2   6  14       43.08       34.07     35.92 o 
   3   6  14      116.86       35.84     34.85 o 
   4   6  14       15.21      -27.98     34.57 o 
   5   6  14       75.31       40.98     42.27 o 
  -6   7  14       11.39      -33.84     41.07 o 
  -5   7  14        0.04        6.51     41.62 o 
  -4   7  14       10.87       34.48    118.43 o 
  -3   7  14       11.84       40.30     45.05 o 
  -2   7  14       22.32       -7.75     42.81 o 
  -1   7  14      583.10      706.44    101.52 o 
   0   7  14       91.98      106.60     38.46 o 
   1   7  14      370.42      258.97     46.08 o 
   2   7  14       39.56       22.12     36.76 o 
   3   7  14       84.99       19.26     43.78 o 
   4   7  14       14.77      -23.63     43.92 o 
   5   7  14        0.28      -22.16     41.54 o 
  -6   8  14        6.70        1.90     43.63 o 
  -5   8  14        0.14       -3.56     40.00 o 
  -4   8  14      167.39      163.86     91.12 o 
  -3   8  14       18.71        6.83     49.80 o 
  -2   8  14      208.52      225.66     48.44 o 
  -1   8  14      563.47      718.93     65.58 o 
   0   8  14      118.32       69.01     36.35 o 
   1   8  14       37.95        9.72     36.42 o 
   2   8  14      154.88       77.15     44.98 o 
   3   8  14      133.35      114.76     50.42 o 
   4   8  14       11.61      -39.32     39.32 o 
   5   8  14      170.77      150.09     58.54 o 
  -6   9  14       86.95      135.13     56.71 o 
  -5   9  14      242.90      275.01     78.62 o 
  -4   9  14      259.90      279.84     61.96 o 
  -3   9  14      694.85      804.99    114.82 o 
  -2   9  14      182.13      292.93     48.11 o 
  -1   9  14      833.80      732.03    134.73 o 
   0   9  14       48.13       31.47     37.36 o 
   1   9  14     1142.83     1145.87     70.95 o 
   2   9  14      316.28      256.70    168.49 o 
   3   9  14       20.44       13.50     47.50 o 
   4   9  14      331.47      386.41     56.75 o 
   5   9  14       52.11       34.21     59.86 o 
  -5  10  14       25.89      -13.53     43.62 o 
  -4  10  14       24.03        0.80     75.48 o 
  -3  10  14       93.79      100.74     51.68 o 
  -2  10  14       93.52       48.85     36.50 o 
  -1  10  14      169.45      185.87     44.66 o 
   0  10  14      418.60      527.41     58.15 o 
   1  10  14       72.16      116.99     45.00 o 
   2  10  14       11.15      -41.28     41.28 o 
   3  10  14      107.04      115.52     52.42 o 
   4  10  14        2.24      -19.60     53.28 o 
  -5  11  14        7.22      -44.62     44.62 o 
  -4  11  14      198.45      233.65     63.33 o 
  -3  11  14        7.05      -19.18     59.00 o 
  -2  11  14      118.16       20.02     38.92 o 
  -1  11  14      190.24      144.11     44.04 o 
   0  11  14      618.72      738.87     67.98 o 
   1  11  14      110.50       60.42     54.64 o 
   2  11  14       59.86        9.63     47.99 o 
   3  11  14      329.33      377.40     73.44 o 
   4  11  14       58.11       57.81     55.81 o 
  -5  12  14       11.71       19.61     46.43 o 
  -4  12  14       40.42       10.66     57.11 o 
  -3  12  14       12.77       21.76     38.83 o 
  -2  12  14       65.57       46.99     41.66 o 
  -1  12  14      318.28      244.83     48.00 o 
   0  12  14       20.07       44.04     53.30 o 
   1  12  14       24.33       36.12     48.74 o 
   2  12  14      145.10      167.01     59.87 o 
   3  12  14      101.82       24.77     54.97 o 
   4  12  14       10.81        9.71     55.70 o 
  -4  13  14      148.90      120.36     58.19 o 
  -3  13  14      212.46      243.33     51.11 o 
  -2  13  14       31.29       64.76     44.17 o 
  -1  13  14      254.37      167.83     48.09 o 
   0  13  14        3.06      -11.57     36.81 o 
   1  13  14      271.37      117.52     70.93 o 
   2  13  14       63.93       50.47     52.47 o 
   3  13  14       29.19       20.13     53.14 o 
  -4  14  14       55.88      194.57     81.15 o 
  -3  14  14       30.33       49.41     46.63 o 
  -2  14  14       67.00      123.62     46.63 o 
  -1  14  14      546.67      628.82     67.16 o 
   0  14  14       98.28       87.07     59.52 o 
   1  14  14       15.98       14.89     48.33 o 
   2  14  14        0.45        0.92     50.72 o 
   3  14  14       26.13       -4.52     54.40 o 
  -3  15  14       13.22       76.47     46.50 o 
  -2  15  14       19.76      -13.97     39.91 o 
  -1  15  14        0.08      -19.71     40.28 o 
   0  15  14        0.15      -45.99     45.99 o 
   1  15  14        0.34        2.38     53.40 o 
   2  15  14      156.02      140.05     64.09 o 
  -3  16  14        0.34      -17.70     43.36 o 
  -2  16  14       37.88      -38.90     38.90 o 
  -1  16  14        1.47      -13.55     40.45 o 
   0  16  14        1.11       14.83     54.80 o 
   1  16  14        1.19       23.27     54.24 o 
   2  16  14       10.05      -50.33     50.33 o 
  -2  17  14        1.47      -10.84     41.81 o 
  -1  17  14       26.09      -43.44     50.99 o 
   0  17  14       60.77      -38.59     52.81 o 
   1  17  14       16.07      -16.65     51.89 o 
  -6   1  15       37.74       88.70    113.70 o 
  -5   1  15      231.35      254.80     61.98 o 
  -4   1  15       81.10       88.56     56.33 o 
  -3   1  15       65.24       92.52     51.61 o 
  -2   1  15       11.05       35.72     47.24 o 
  -1   1  15     1211.21     1402.31    107.51 o 
   0   1  15      272.46      160.56     55.91 o 
   1   1  15      282.30      305.69    124.01 o 
   2   1  15      909.84     1123.31    109.74 o 
   3   1  15       37.36       41.24     32.44 o 
   4   1  15     1397.00     1422.05     82.23 o 
   5   1  15       87.51      208.34     64.54 o 
  -6   2  15       68.43        0.54     53.23 o 
  -5   2  15       81.00       73.14     53.51 o 
  -4   2  15        1.96      -47.84     47.84 o 
  -3   2  15      386.64      282.15     64.40 o 
  -2   2  15      376.65      482.83     72.13 o 
  -1   2  15      175.19      206.71     76.43 o 
   0   2  15      468.00      488.45     71.45 o 
   1   2  15      682.22      610.40     72.11 o 
   2   2  15        6.43       16.33     30.64 o 
   3   2  15       30.24       24.41     30.94 o 
   4   2  15     1303.13     1489.35     75.77 o 
   5   2  15      446.90      881.04    171.32 o 
  -6   3  15       74.94       71.07     66.39 o 
  -5   3  15      203.32      237.64     64.52 o 
  -4   3  15      205.04      332.95     66.71 o 
  -3   3  15       55.39      -18.44     47.92 o 
  -2   3  15      188.24      178.65     59.32 o 
  -1   3  15     1034.84      850.74     83.95 o 
   0   3  15      282.87      332.56     63.69 o 
   1   3  15      312.80      401.60     65.55 o 
   2   3  15      608.35      604.25     58.44 o 
   3   3  15       96.64       85.45     34.40 o 
   4   3  15     1048.71     1126.38     80.95 o 
   5   3  15      274.66      337.57     73.53 o 
  -6   4  15       13.04       84.32     58.79 o 
  -5   4  15       49.92       72.12     55.12 o 
  -4   4  15        0.01      -28.40     42.99 o 
  -3   4  15        0.20      -50.92     50.92 o 
  -2   4  15       99.54      114.98     54.61 o 
  -1   4  15        6.68      -33.41     41.89 o 
   0   4  15       94.56       62.43     49.24 o 
   1   4  15       63.40       53.17     37.69 o 
   2   4  15      113.57       84.37     46.50 o 
   3   4  15       21.71       -4.29     43.12 o 
   4   4  15       23.41       -5.98     41.61 o 
   5   4  15        0.19       34.40     43.47 o 
  -5   5  15       83.72       33.28     54.45 o 
  -4   5  15       48.08       78.92     55.19 o 
  -3   5  15        0.42      -26.71     48.39 o 
  -2   5  15        0.13      -43.78     43.78 o 
  -1   5  15       60.51      -18.38     43.86 o 
   0   5  15      144.81       96.32     40.44 o 
   1   5  15      343.79      371.87     52.61 o 
   2   5  15      208.68      113.87     41.51 o 
   3   5  15      323.45      452.36     71.05 o 
   4   5  15       20.22       30.04     45.69 o 
  -5   6  15        0.09      -31.17     59.77 o 
  -4   6  15       61.26       42.15     51.75 o 
  -3   6  15      332.92      375.12     69.00 o 
  -2   6  15       81.83      -24.34     46.75 o 
  -1   6  15       48.46      -16.66     45.07 o 
   0   6  15      283.42      330.68     60.06 o 
   1   6  15       27.10       37.64     36.02 o 
   2   6  15       12.10      -35.01     35.01 o 
   3   6  15      119.07       95.27     52.51 o 
   4   6  15      119.77      153.77    107.61 o 
  -5   7  15       85.79       86.10     47.93 o 
  -4   7  15      290.96      344.68     71.37 o 
  -3   7  15       46.70      124.86     57.10 o 
  -2   7  15      262.82      242.01     63.40 o 
  -1   7  15      278.48      224.18     45.66 o 
   0   7  15        0.24      -35.97     37.17 o 
   1   7  15     1148.09     1206.64     74.15 o 
   2   7  15      123.44       -6.15     44.08 o 
   3   7  15      693.88      577.11     80.68 o 
   4   7  15      688.55      816.51     91.65 o 
  -5   8  15       15.27       -5.12     44.17 o 
  -4   8  15        8.94       -0.30     52.16 o 
  -3   8  15       52.89       35.74     54.16 o 
  -2   8  15       25.54      -22.40     48.39 o 
  -1   8  15        2.28      -35.44     35.44 o 
   0   8  15      390.28      427.61     54.77 o 
   1   8  15       49.30       73.24     38.69 o 
   2   8  15       14.03       44.86     51.83 o 
   3   8  15       15.89      -31.69     55.22 o 
   4   8  15      101.66       86.87     58.77 o 
  -5   9  15       12.61      -41.17     44.61 o 
  -4   9  15       14.58      -27.49     65.01 o 
  -3   9  15      124.45       92.10     99.78 o 
  -2   9  15        4.64      -35.95     35.95 o 
  -1   9  15        1.50       23.47     39.63 o 
   0   9  15      179.12      170.08     47.06 o 
   1   9  15      542.73      506.84     72.99 o 
   2   9  15      154.26       98.62     55.78 o 
   3   9  15       33.01      -16.89     50.02 o 
   4   9  15       21.62      -12.54     86.39 o 
  -4  10  15       10.91       36.77    123.92 o 
  -3  10  15        0.30        0.83     54.34 o 
  -2  10  15      132.59      119.92     45.26 o 
  -1  10  15       55.74       45.39     40.38 o 
   0  10  15       95.39      103.79     42.94 o 
   1  10  15       54.64       52.60     58.31 o 
   2  10  15       77.07        4.24     95.32 o 
   3  10  15        2.86      -44.68     44.68 o 
  -4  11  15      165.26      237.39     71.86 o 
  -3  11  15       32.55        8.16     53.77 o 
  -2  11  15      232.17      351.36     91.85 o 
  -1  11  15       71.26       63.24     43.14 o 
   0  11  15       69.35       46.61     41.75 o 
   1  11  15     1098.86     1045.07    142.55 o 
   2  11  15        1.83      -44.68     44.68 o 
   3  11  15      391.91      354.65     74.20 o 
  -4  12  15        4.66       29.79     60.40 o 
  -3  12  15       33.15      -28.38     68.36 o 
  -2  12  15       82.91       42.35     42.33 o 
  -1  12  15       86.64       92.05     44.64 o 
   0  12  15       65.01       61.27     43.32 o 
   1  12  15      275.90      224.46     64.92 o 
   2  12  15       12.01       19.90     52.99 o 
   3  12  15       74.57       55.71     57.91 o 
  -3  13  15       44.24       28.92     42.99 o 
  -2  13  15        0.08      -27.98     41.06 o 
  -1  13  15       13.90       31.87     39.43 o 
   0  13  15        6.19      -39.75     39.75 o 
   1  13  15        8.79      -48.72     48.72 o 
   2  13  15        5.09      -50.87     50.87 o 
  -3  14  15        9.44        0.84     44.94 o 
  -2  14  15        0.80      -35.80     40.23 o 
  -1  14  15       20.51      -26.64     43.47 o 
   0  14  15       64.45       40.26     61.47 o 
   1  14  15        4.05       -7.96     54.68 o 
   2  14  15        0.19       19.20     57.61 o 
  -2  15  15       35.14       54.40     48.30 o 
  -1  15  15       85.31       26.52     44.18 o 
   0  15  15      101.41      -32.89     51.67 o 
   1  15  15       70.68       62.21     62.47 o 
  -5   0  16       59.03       19.06     90.34 o 
  -4   0  16        6.80      -10.65     62.86 o 
  -3   0  16      272.27      188.07     89.66 o 
  -2   0  16      350.31      460.12    111.13 o 
  -1   0  16      660.02      811.34    124.52 o 
   0   0  16      832.42     1115.00    147.37 o 
   1   0  16      766.30      872.14    124.18 o 
   2   0  16      344.18      228.42     86.22 o 
   3   0  16        7.86       19.11     47.67 o 
   4   0  16        9.67      -54.96     67.32 o 
  -5   1  16       68.61       78.32     57.73 o 
  -4   1  16       89.03      170.96     57.09 o 
  -3   1  16       83.13       33.19     55.77 o 
  -2   1  16       10.82       10.83     50.67 o 
  -1   1  16      287.75      273.39     65.20 o 
   0   1  16       21.71       17.07     48.14 o 
   1   1  16      334.64      581.89     81.89 o 
   2   1  16        1.09      -46.47     46.47 o 
   3   1  16      515.24      572.26     54.27 o 
   4   1  16      164.89      304.98     70.84 o 
  -5   2  16       25.91      -25.75    109.66 o 
  -4   2  16       17.76       27.32     55.86 o 
  -3   2  16        2.99      -41.54     52.63 o 
  -2   2  16        0.75      -32.87     57.71 o 
  -1   2  16       11.44       17.51     57.45 o 
   0   2  16        1.67       18.44     49.33 o 
   1   2  16      109.95       59.08     51.95 o 
   2   2  16        4.31      -22.94     47.97 o 
   3   2  16       24.49       49.77     35.24 o 
   4   2  16        2.06      -29.31     40.69 o 
  -5   3  16       38.50      -47.88     47.88 o 
  -4   3  16      103.48      112.63     59.82 o 
  -3   3  16       18.33      -19.21     45.52 o 
  -2   3  16        1.69      -33.58     48.78 o 
  -1   3  16      288.03      250.04     64.51 o 
   0   3  16       26.52      102.28     58.31 o 
   1   3  16      105.19       96.95     55.76 o 
   2   3  16      193.97      264.04     62.50 o 
   3   3  16      298.63      186.43     60.25 o 
   4   3  16       27.90       34.21     43.61 o 
  -5   4  16        3.93      -79.57     82.35 o 
  -4   4  16       18.89      -24.33     47.16 o 
  -3   4  16      215.40      191.41     59.05 o 
  -2   4  16      252.23      236.51     67.50 o 
  -1   4  16      422.70      432.26     69.49 o 
   0   4  16      399.47      405.12    108.37 o 
   1   4  16      286.86      163.89     58.11 o 
   2   4  16       29.34       35.42     40.82 o 
   3   4  16       13.30       29.89     69.56 o 
   4   4  16       27.74      -10.97     50.00 o 
  -5   5  16       28.79       10.00     64.67 o 
  -4   5  16      135.53      228.23     62.92 o 
  -3   5  16      202.92      180.33     64.55 o 
  -2   5  16       13.34      -22.67     47.50 o 
  -1   5  16      101.55       89.97     53.10 o 
   0   5  16        0.53      -23.88     53.24 o 
   1   5  16       33.99       64.53     42.62 o 
   2   5  16      331.06      377.94     56.33 o 
   3   5  16      205.41      149.42     82.96 o 
  -4   6  16        0.88      -27.64     57.20 o 
  -3   6  16       39.90       -2.29     53.16 o 
  -2   6  16       12.28      -28.64     49.07 o 
  -1   6  16      139.33       96.32     81.84 o 
   0   6  16       41.37        3.66     41.40 o 
   1   6  16      250.34      278.08     79.18 o 
   2   6  16      117.31       51.01     51.45 o 
   3   6  16       67.01       49.98     81.58 o 
  -4   7  16        0.16      -28.66     55.25 o 
  -3   7  16        2.41       33.49     53.11 o 
  -2   7  16       34.57        6.68     53.25 o 
  -1   7  16       26.37      -36.68     71.19 o 
   0   7  16       13.36       23.85     42.21 o 
   1   7  16       49.90       34.06     40.16 o 
   2   7  16       30.88      -51.85     51.85 o 
   3   7  16       37.61      -41.36     49.23 o 
  -4   8  16        0.03      -11.21     57.85 o 
  -3   8  16        6.88      -28.31     56.48 o 
  -2   8  16      342.43      245.73     63.94 o 
  -1   8  16        7.05       -4.14     42.92 o 
   0   8  16      193.91      213.04     46.74 o 
   1   8  16      163.38       89.27     44.41 o 
   2   8  16        1.49       21.79     47.80 o 
   3   8  16       16.98      -14.63     51.97 o 
  -4   9  16       77.73       83.59     61.99 o 
  -3   9  16      159.89      227.79     69.17 o 
  -2   9  16       41.92      -30.47     49.06 o 
  -1   9  16        2.96      -23.89     39.91 o 
   0   9  16       25.43       55.42     43.25 o 
   1   9  16        1.84      -11.14     41.65 o 
   2   9  16      105.80       25.23     53.43 o 
  -3  10  16       36.32        3.76     54.49 o 
  -2  10  16       28.70      -12.06     95.15 o 
  -1  10  16       83.09       38.33     44.87 o 
   0  10  16      254.67      256.91     53.82 o 
   1  10  16      124.37      137.33     59.44 o 
   2  10  16      174.33      219.83     65.07 o 
  -3  11  16       33.73       93.69     64.28 o 
  -2  11  16       81.15       49.15     45.64 o 
  -1  11  16       38.19       27.97     45.26 o 
   0  11  16        5.36      -26.00     40.58 o 
   1  11  16      117.09      140.67     92.15 o 
   2  11  16       42.57        9.69     67.67 o 
  -2  12  16      157.20       13.80     44.40 o 
  -1  12  16        0.42       24.57     42.83 o 
   0  12  16       53.36      -22.56     45.74 o 
   1  12  16       55.69      -39.16     52.42 o 
  -1  13  16        2.99      -26.17     44.53 o 
   0  13  16        9.94       -6.51     51.70 o 
  -4   1  17      198.16      158.91     65.54 o 
  -3   1  17      123.49      184.05     63.35 o 
  -2   1  17      201.23      101.43     63.98 o 
  -1   1  17        3.16       67.20     54.65 o 
   0   1  17        1.34       27.59     95.67 o 
   1   1  17       66.78        2.59     59.01 o 
   2   1  17       21.65      -16.45     50.39 o 
   3   1  17      499.35      543.79     82.03 o 
  -4   2  17        4.50       12.12     57.39 o 
  -3   2  17       45.22       72.14     59.37 o 
  -2   2  17       46.22       79.13     56.73 o 
  -1   2  17      194.49      165.99     63.09 o 
   0   2  17      495.88      540.24     77.99 o 
   1   2  17      514.88      552.03     81.42 o 
   2   2  17      412.65      357.98     74.06 o 
  -4   3  17      156.48      172.22     66.43 o 
  -3   3  17      217.05      288.82     73.85 o 
  -2   3  17      201.38       73.16     65.38 o 
  -1   3  17       58.83       71.81     56.64 o 
   0   3  17        2.82       15.14     55.84 o 
   1   3  17       57.31       40.37    109.58 o 
   2   3  17        0.97      -48.36     48.36 o 
  -3   4  17        7.70       -8.61     57.11 o 
  -2   4  17        2.31       29.93     87.77 o 
  -1   4  17       21.21       -8.43     50.31 o 
   0   4  17        0.56       -8.12     52.04 o 
   1   4  17       65.12       84.59     57.90 o 
   2   4  17        3.27      -36.29     51.90 o 
  -3   5  17       69.03       62.18     60.84 o 
  -2   5  17       23.80      -30.68     54.55 o 
  -1   5  17        4.32      -50.93     50.93 o 
   0   5  17       11.43       22.21     57.55 o 
   1   5  17       48.70      -53.70     53.70 o 
   2   5  17       25.41      -41.48     50.84 o 
  -3   6  17        2.56      -55.96     57.23 o 
  -2   6  17       36.91      -52.89     52.89 o 
  -1   6  17       38.40       32.28     56.83 o 
   0   6  17      204.03      141.41    135.51 o 
   1   6  17      209.34      214.32     54.59 o 
   2   6  17      131.38      125.91     56.72 o 
  -3   7  17      286.35      343.85     76.80 o 
  -2   7  17       63.85      -15.32     56.84 o 
  -1   7  17      265.84      238.12     66.14 o 
   0   7  17       25.40      -21.11     40.88 o 
   1   7  17       59.90       45.45     47.44 o 
  -2   8  17       48.74      156.95     68.91 o 
  -1   8  17      101.68       86.88     58.02 o 
   0   8  17        0.88      -41.62     41.62 o 
   1   8  17      119.48       69.69     46.04 o 
  -2   9  17       33.36      -36.61     61.47 o 
  -1   9  17        6.52      -56.84     57.92 o 
   0   9  17      288.61      136.67     66.76 o 
  -2   0  18       67.09       27.48     86.05 o 
  -1   0  18       83.65      -25.59     77.81 o 
   0   0  18      565.20      803.96    143.25 o 
  -2   1  18       57.88       31.82     61.44 o 
  -1   1  18      107.32      145.93     65.09 o 
   0   1  18       71.52      112.72     68.94 o 
  -1   2  18        8.91      -40.84     55.95 o 
   0   2  18       36.86      -39.33     57.16 o 
  -1   3  18      114.88       76.21     67.88 o 
   0   3  18       14.72      -48.95     56.40 o 
  -1   4  18       79.33       69.35     62.90 o 
                                                 
